# Supplementary material for: Diaqua­bis(ethyl­enediamine-κ2 N,N′)copper(II) bis­(4-phenyl­benzoate) 2.66-hydrate
Source: Acta Crystallogr Sect E Struct Rep Online. 2010 May 8;66(Pt 6):m626–7. doi: 10.1107/S1600536810016223 (PMC2979460; doi:10.1107/S1600536810016223)
Supplement: Supplementary file 1 [file e-66-0m626-sup1.cif]

##############################################################################
###                                                                        ###
###        Electronic paper (Acta Crystallographica Section E)             ###
###                                                                        ###
##############################################################################
#                                                                            #
# This CIF contains the data in a paper accepted for publication in Acta     #
# Crystallographica Section E. It conforms to the requirements of Notes      #
# for Authors for Section E, and has been peer reviewed under the auspices   #
# of the IUCr Commission on Journals.                                        #
#                                                                            #
# Full details of the Crystallographic Information File format               #
# are given in the paper "The Crystallographic Information File (CIF):       #
# a New Standard Archive File for Crystallography" by S. R. Hall, F. H.      #
# Allen and I. D. Brown [Acta Cryst. (1991), A47, 655-685].                  #
#                                                                            #
# The current version of the core CIF dictionary is obtainable from          #
# ftp://ftp.iucr.org/pub/cif_core.dic. The current version number is 2.4.    #
#                                                                            #
# Software is freely available for graphical display of the structure(s) in  #
# this CIF.  For information consult the CIF home page http://www.iucr.org/  #
# cif/home.html                                                              #
#                                                                            #
# This file may be used for bona fide research purposes within the           #
# scientific community so long as proper attribution is given to the journal # 
# article from which it was obtained.                                        #
#                                                                            #
##############################################################################
                                             
data_global
_journal_date_recd_electronic     2010-04-27
_journal_date_accepted     2010-05-03
_journal_name_full     'Acta Crystallographica, Section E'
_journal_year     2010
_journal_volume     66
_journal_issue      6
_journal_page_first     m626
_journal_page_last     m627
_journal_paper_category     QM
_journal_coeditor_code     TK2668
_publ_contact_author_name     'Filipe A. Almeida Paz'
_publ_contact_author_address
;
 Department of Chemistry
 University of Aveiro
 CICECO
 3810-193
 Aveiro
 Portugal
;
_publ_contact_author_email     filipe.paz@ua.pt
_publ_contact_author_fax     '+351 234 401470'
_publ_contact_author_phone     '+351 234 370200'
_publ_section_title
;
Diaquabis(ethylenediamine-\k^2^<i>N</i>,<i>N</i>')copper(II)
bis(4-phenylbenzoate) 2.66-hydrate
;
loop_
    _publ_author_name
    _publ_author_footnote
    _publ_author_address
    'Fernandes, Jos\'e A.' .
;
Department of Chemistry
University of Aveiro
CICECO
3810-193 Aveiro
Portugal
;
    'Ramos, Ana' .
;
Department of Chemistry
University of Aveiro
CICECO
3810-193 Aveiro
Portugal
;
    'Silva, Patr\'icia' .
;
Department of Chemistry
University of Aveiro
CICECO
3810-193 Aveiro
Portugal
;
    'Braga, Susana S.' .
;
Department of Chemistry
University of Aveiro
CICECO
3810-193 Aveiro
Portugal
;
    'Ribeiro-Claro, Paulo' .
;
Department of Chemistry
University of Aveiro
CICECO
3810-193 Aveiro
Portugal
;
    'Rocha, Jo\~ao' .
;
Department of Chemistry
University of Aveiro
CICECO
3810-193 Aveiro
Portugal
;
    'Almeida Paz, Filipe A.' .
;
Department of Chemistry
University of Aveiro
CICECO
3810-193 Aveiro
Portugal
;
data_I
_chemical_name_systematic
;
Diaquabis(1,2-ethylenediamine-\k^2^<i>N</i>,<i>N</i>')copper(II)
bis(4-phenylbenzoate) 2.66-hydrate
;
_chemical_name_common     ?
_chemical_formula_moiety     'C4 H20 Cu N4 O2 2+, 2(C13 H9 O2 -), 2.66(H2 O)'
_chemical_formula_sum     'C30 H43.33 Cu N4 O8.66'
_chemical_formula_iupac     '[Cu (C2 H8 N2)2 (H2 O)2] (C13 H9 O2)2, 2.66H2 O'
_chemical_formula_weight     662.20
_chemical_melting_point     ?
_symmetry_cell_setting     Monoclinic
_symmetry_space_group_name_H-M     'P 21/n'
_symmetry_space_group_name_Hall     '-P 2yn'
loop_
    _symmetry_equiv_pos_as_xyz
    'x, y, z'
    '-x+1/2, y+1/2, -z+1/2'
    '-x, -y, -z'
    'x-1/2, -y-1/2, z-1/2'
_cell_length_a     6.1466(6)
_cell_length_b     34.984(3)
_cell_length_c     7.3101(7)
_cell_angle_alpha     90.00
_cell_angle_beta     95.819(4)
_cell_angle_gamma     90.00
_cell_volume     1563.8(3)
_cell_formula_units_Z     2
_cell_measurement_reflns_used     9591
_cell_measurement_theta_min     3.30
_cell_measurement_theta_max     30.52
_cell_measurement_temperature     150(2)
_exptl_crystal_description     Needle
_exptl_crystal_colour     Violet
_exptl_crystal_size_max     0.13
_exptl_crystal_size_mid     0.10
_exptl_crystal_size_min     0.06
_exptl_crystal_density_diffrn     1.406
_exptl_crystal_density_meas     ?
_exptl_crystal_density_method     'not measured'
_exptl_crystal_F_000     699
_exptl_absorpt_coefficient_mu     0.756
_exptl_absorpt_correction_type     multi-scan
_exptl_absorpt_process_details
;
(SADABS; Sheldrick, 1997)
;
_exptl_absorpt_correction_T_min     0.9081
_exptl_absorpt_correction_T_max     0.9560
_exptl_special_details
;
;
_diffrn_ambient_temperature     150(2)
_diffrn_radiation_type     MoK\a
_diffrn_radiation_wavelength     0.71073
_diffrn_radiation_source     'fine-focus sealed tube'
_diffrn_radiation_monochromator     graphite
_diffrn_measurement_device_type     'Bruker X8 Kappa CCD APEXII'
_diffrn_measurement_method     '\w/\f scans'
_diffrn_detector_area_resol_mean     ?
_diffrn_reflns_number     26073
_diffrn_reflns_av_R_equivalents     0.0342
_diffrn_reflns_av_sigmaI/netI     0.0259
_diffrn_reflns_theta_min     3.64
_diffrn_reflns_theta_max     30.51
_diffrn_reflns_theta_full     30.51
_diffrn_measured_fraction_theta_max     0.991
_diffrn_measured_fraction_theta_full     0.991
_diffrn_reflns_limit_h_min     -8
_diffrn_reflns_limit_h_max     8
_diffrn_reflns_limit_k_min     -47
_diffrn_reflns_limit_k_max     49
_diffrn_reflns_limit_l_min     -10
_diffrn_reflns_limit_l_max     9
_diffrn_standards_number     ?
_diffrn_standards_interval_count     ?
_diffrn_standards_interval_time     ?
_diffrn_standards_decay_%     ?
_refine_special_details
;
Refinement of <i>F</i>^2^ against ALL reflections. The weighted <i>R</i>-factor
wR and goodness of fit <i>S</i> are based on <i>F</i>^2^, conventional
<i>R</i>-factors <i>R</i> are based on <i>F</i>, with <i>F</i> set to zero for
negative <i>F</i>^2^. The threshold expression of <i>F</i>^2^ >
\s(<i>F</i>^2^) is used only for calculating <i>R</i>-factors(gt) etc. and is
not relevant to the choice of reflections for refinement. <i>R</i>-factors
based on <i>F</i>^2^ are statistically about twice as large as those based on
<i>F</i>, and <i>R</i>- factors based on ALL data will be even larger.
;
_reflns_number_total     4736
_reflns_number_gt     3908
_reflns_threshold_expression     I>2\s(I)
_refine_ls_structure_factor_coef     Fsqd
_refine_ls_matrix_type     full
_refine_ls_R_factor_all     0.0537
_refine_ls_R_factor_gt     0.0413
_refine_ls_wR_factor_gt     0.1193
_refine_ls_wR_factor_ref     0.1366
_refine_ls_goodness_of_fit_ref     1.099
_refine_ls_restrained_S_all     1.099
_refine_ls_number_reflns     4736
_refine_ls_number_parameters     259
_refine_ls_number_restraints     15
_refine_ls_hydrogen_treatment     mixed
_refine_ls_weighting_scheme     calc
_refine_ls_weighting_details
         'calc w=1/[\s^2^(Fo^2^)+(0.0755P)^2^+0.5782P] where P=(Fo^2^+2Fc^2^)/3'
_atom_sites_solution_hydrogens     geom
_atom_sites_solution_primary     direct
_atom_sites_solution_secondary     difmap
_refine_ls_shift/su_max     0.000
_refine_ls_shift/su_mean     0.000
_refine_diff_density_max     0.519
_refine_diff_density_min     -0.664
_refine_ls_extinction_method     none
_refine_ls_extinction_coef     ?
loop_
    _atom_type_symbol
    _atom_type_description
    _atom_type_scat_dispersion_real
    _atom_type_scat_dispersion_imag
    _atom_type_scat_source
    'C' 'C' 0.0033 0.0016
                         'International Tables Vol C Tables 4.2.6.8 and 6.1.1.4'
    'H' 'H' 0.0000 0.0000
                         'International Tables Vol C Tables 4.2.6.8 and 6.1.1.4'
    'N' 'N' 0.0061 0.0033
                         'International Tables Vol C Tables 4.2.6.8 and 6.1.1.4'
    'O' 'O' 0.0106 0.0060
                         'International Tables Vol C Tables 4.2.6.8 and 6.1.1.4'
    'Cu' 'Cu' 0.3201 1.2651
                         'International Tables Vol C Tables 4.2.6.8 and 6.1.1.4'
_computing_data_collection     'APEX2 (Bruker, 2006)'
_computing_cell_refinement     'SAINT-Plus (Bruker, 2005)'
_computing_data_reduction     'SAINT-Plus (Bruker, 2005)'
_computing_structure_solution     'SHELXTL (Sheldrick, 2008)'
_computing_structure_refinement     'SHELXTL (Sheldrick, 2008)'
_computing_molecular_graphics     'DIAMOND (Brandenburg, 2006)'
_computing_publication_material     'SHELXTL (Sheldrick, 2008)'
loop_
    _atom_site_type_symbol
    _atom_site_label
    _atom_site_fract_x
    _atom_site_fract_y
    _atom_site_fract_z
    _atom_site_U_iso_or_equiv
    _atom_site_adp_type
    _atom_site_calc_flag
    _atom_site_refinement_flags
    _atom_site_occupancy
    _atom_site_disorder_assembly
    _atom_site_disorder_group
    Cu Cu1 0.5000 0.0000 0.0000 0.02840(11) Uani d S 1 . .
    N N1 0.6260(4) 0.04498(6) 0.1479(3) 0.0285(4) Uani d P 0.67 A 1
    H H1A 0.5747 0.0453 0.2618 0.034 Uiso calc PR 0.67 A 1
    H H1B 0.7761 0.0434 0.1639 0.034 Uiso calc PR 0.67 A 1
    N N2 0.3249(4) 0.03936(6) -0.1506(3) 0.0326(5) Uani d P 0.67 A 1
    H H2A 0.3829 0.0428 -0.2607 0.039 Uiso calc PR 0.67 A 1
    H H2B 0.1831 0.0310 -0.1755 0.039 Uiso calc PR 0.67 A 1
    C C1 0.5555(4) 0.08119(5) 0.0418(3) 0.0337(4) Uani d P 0.67 A 1
    H H1C 0.5564 0.1032 0.1272 0.040 Uiso calc PR 0.67 A 1
    H H1D 0.6583 0.0867 -0.0506 0.040 Uiso calc PR 0.67 A 1
    C C2 0.3274(3) 0.07512(5) -0.0527(3) 0.0336(4) Uani d P 0.67 A 1
    H H2C 0.2201 0.0744 0.0395 0.040 Uiso calc PR 0.67 A 1
    H H2D 0.2878 0.0963 -0.1393 0.040 Uiso calc PR 0.67 A 1
    N N1' 0.6818(6) 0.04865(12) 0.0030(6) 0.0247(8) Uani d P 0.33 A 2
    H H1E 0.7995 0.0465 0.0907 0.030 Uiso calc PR 0.33 A 2
    H H1F 0.7345 0.0518 -0.1095 0.030 Uiso calc PR 0.33 A 2
    N N2' 0.2445(6) 0.03581(11) -0.0017(6) 0.0237(8) Uani d P 0.33 A 2
    H H2E 0.1326 0.0280 -0.0866 0.028 Uiso calc PR 0.33 A 2
    H H2F 0.1935 0.0365 0.1123 0.028 Uiso calc PR 0.33 A 2
    C C1' 0.5555(4) 0.08119(5) 0.0418(3) 0.0337(4) Uani d P 0.33 A 2
    H H1G 0.6207 0.1047 -0.0051 0.040 Uiso calc PR 0.33 A 2
    H H1H 0.5507 0.0839 0.1762 0.040 Uiso calc PR 0.33 A 2
    C C2' 0.3274(3) 0.07512(5) -0.0527(3) 0.0336(4) Uani d P 0.33 A 2
    H H2G 0.3299 0.0769 -0.1876 0.040 Uiso calc PR 0.33 A 2
    H H2H 0.2282 0.0952 -0.0139 0.040 Uiso calc PR 0.33 A 2
    O O1W 0.4441(9) -0.00131(10) -0.3429(6) 0.0369(10) Uani d PD 0.33 A .
    H H1M 0.467(14) 0.0206(7) -0.415(6) 0.055 Uiso d PD 0.33 . .
    H H1N 0.473(14) -0.0236(7) -0.410(7) 0.055 Uiso d PD 0.33 . .
    O O1 0.3256(2) 0.42163(4) 0.1362(2) 0.0358(3) Uani d . 1 . .
    O O2 -0.0141(2) 0.42725(4) 0.00400(19) 0.0357(3) Uani d . 1 . .
    C C3 0.1443(3) 0.40764(5) 0.0747(2) 0.0281(3) Uani d . 1 . .
    C C4 0.1163(3) 0.36494(5) 0.0880(2) 0.0246(3) Uani d . 1 . .
    C C5 0.2925(3) 0.34223(5) 0.1570(2) 0.0279(3) Uani d . 1 . .
    H H5 0.4286 0.3538 0.1973 0.034 Uiso calc R 1 . .
    C C6 0.2705(3) 0.30293(5) 0.1670(2) 0.0281(3) Uani d . 1 . .
    H H6 0.3920 0.2879 0.2144 0.034 Uiso calc R 1 . .
    C C7 0.0717(3) 0.28509(4) 0.1083(2) 0.0236(3) Uani d . 1 . .
    C C8 -0.1055(3) 0.30806(5) 0.0421(2) 0.0265(3) Uani d . 1 . .
    H H8 -0.2425 0.2965 0.0035 0.032 Uiso calc R 1 . .
    C C9 -0.0835(3) 0.34750(5) 0.0321(2) 0.0272(3) Uani d . 1 . .
    H H9 -0.2052 0.3627 -0.0132 0.033 Uiso calc R 1 . .
    C C10 0.0507(3) 0.24284(4) 0.1143(2) 0.0245(3) Uani d . 1 . .
    C C11 0.2192(3) 0.21931(5) 0.0648(3) 0.0288(3) Uani d . 1 . .
    H H11 0.3483 0.2304 0.0270 0.035 Uiso calc R 1 . .
    C C12 0.1993(3) 0.17987(5) 0.0705(3) 0.0343(4) Uani d . 1 . .
    H H12 0.3136 0.1642 0.0343 0.041 Uiso calc R 1 . .
    C C13 0.0136(3) 0.16311(5) 0.1287(3) 0.0353(4) Uani d . 1 . .
    H H13 0.0019 0.1361 0.1346 0.042 Uiso calc R 1 . .
    C C14 -0.1549(3) 0.18613(5) 0.1784(3) 0.0325(4) Uani d . 1 . .
    H H14 -0.2825 0.1748 0.2182 0.039 Uiso calc R 1 . .
    C C15 -0.1371(3) 0.22569(5) 0.1697(2) 0.0283(3) Uani d . 1 . .
    H H15 -0.2541 0.2412 0.2019 0.034 Uiso calc R 1 . .
    O O2W 0.5759(3) 0.43249(6) 0.8469(2) 0.0544(5) Uani d D 1 . .
    H H2M 0.716(3) 0.4273(15) 0.908(4) 0.082 Uiso d PD 0.67 . .
    H H2N 0.474(4) 0.4355(17) 0.935(3) 0.082 Uiso d PD 0.67 . .
    H H2O 0.563(15) 0.4550(11) 0.918(8) 0.082 Uiso d PD 0.33 . .
    H H2P 0.510(14) 0.4117(13) 0.904(9) 0.082 Uiso d PD 0.33 . .
    O O3W 0.1809(3) -0.00801(6) 0.2058(3) 0.0345(4) Uani d PD 0.67 A 1
    H H3M 0.124(6) 0.0139(5) 0.261(4) 0.052 Uiso d PD 0.67 B 1
    H H3N 0.184(6) -0.0289(5) 0.289(3) 0.052 Uiso d PD 0.67 C 1
    O O4W 0.0081(8) 0.99783(6) 0.3679(12) 0.067(2) Uani d PD 0.33 D 2
    H H4M 0.0656 0.9728 0.3644 0.101 Uiso d PD 0.33 E 2
    H H4N 0.1242(18) 1.01587(19) 0.377(17) 0.101 Uiso d PD 0.33 F 2
loop_
    _atom_site_aniso_label
    _atom_site_aniso_U_11
    _atom_site_aniso_U_22
    _atom_site_aniso_U_33
    _atom_site_aniso_U_12
    _atom_site_aniso_U_13
    _atom_site_aniso_U_23
    Cu1 0.03755(18) 0.01744(15) 0.02768(18) 0.00265(10) -0.00905(12)
                                                                    -0.00195(10)
    N1 0.0365(11) 0.0218(9) 0.0259(10) -0.0002(8) -0.0038(8) -0.0054(8)
    N2 0.0453(13) 0.0211(10) 0.0288(11) 0.0044(9) -0.0085(9) -0.0006(8)
    C1 0.0507(10) 0.0214(8) 0.0297(8) -0.0054(7) 0.0080(7) -0.0036(6)
    C2 0.0462(10) 0.0230(8) 0.0325(9) 0.0091(7) 0.0081(8) 0.0035(7)
    N1' 0.0226(17) 0.027(2) 0.0234(19) -0.0036(14) -0.0015(14) 0.0001(15)
    N2' 0.0203(17) 0.0252(18) 0.0253(19) -0.0006(14) 0.0018(14) -0.0003(15)
    C1' 0.0507(10) 0.0214(8) 0.0297(8) -0.0054(7) 0.0080(7) -0.0036(6)
    C2' 0.0462(10) 0.0230(8) 0.0325(9) 0.0091(7) 0.0081(8) 0.0035(7)
    O1W 0.065(3) 0.0230(18) 0.0216(18) -0.0027(16) -0.0006(18) 0.0007(13)
    O1 0.0410(7) 0.0305(6) 0.0368(7) -0.0123(5) 0.0081(6) -0.0007(5)
    O2 0.0386(7) 0.0244(6) 0.0462(9) 0.0002(5) 0.0140(6) 0.0015(5)
    C3 0.0374(8) 0.0246(7) 0.0247(8) -0.0056(6) 0.0143(6) -0.0024(6)
    C4 0.0303(7) 0.0227(7) 0.0219(7) -0.0030(6) 0.0076(6) -0.0022(6)
    C5 0.0277(7) 0.0292(8) 0.0267(8) -0.0051(6) 0.0015(6) -0.0020(6)
    C6 0.0259(7) 0.0298(8) 0.0277(8) 0.0004(6) -0.0014(6) -0.0001(6)
    C7 0.0263(7) 0.0232(7) 0.0211(7) -0.0008(5) 0.0020(5) -0.0001(6)
    C8 0.0256(7) 0.0236(7) 0.0297(8) -0.0031(6) 0.0004(6) 0.0004(6)
    C9 0.0278(7) 0.0245(7) 0.0293(8) 0.0001(6) 0.0036(6) 0.0009(6)
    C10 0.0291(7) 0.0233(7) 0.0203(7) -0.0007(5) -0.0016(5) 0.0013(5)
    C11 0.0287(7) 0.0263(8) 0.0307(8) 0.0026(6) -0.0006(6) 0.0022(6)
    C12 0.0352(9) 0.0266(8) 0.0392(10) 0.0074(6) -0.0048(7) -0.0010(7)
    C13 0.0442(10) 0.0226(8) 0.0368(10) -0.0002(7) -0.0076(8) 0.0028(7)
    C14 0.0390(9) 0.0274(8) 0.0304(9) -0.0064(7) 0.0002(7) 0.0028(7)
    C15 0.0319(8) 0.0268(8) 0.0260(8) -0.0016(6) 0.0028(6) -0.0008(6)
    O2W 0.0487(9) 0.0846(13) 0.0313(8) -0.0280(9) 0.0115(6) -0.0046(8)
    O3W 0.0367(10) 0.0221(8) 0.0430(12) 0.0042(7) -0.0037(9) -0.0011(8)
    O4W 0.040(3) 0.028(2) 0.129(7) -0.0058(17) -0.009(3) 0.004(3)
_geom_special_details
;
All esds (except the esd in the dihedral angle between two l.s. planes) are
estimated using the full covariance matrix. The cell esds are taken into
account individually in the estimation of esds in distances, angles and
torsion angles; correlations between esds in cell parameters are only used
when they are defined by crystal symmetry. An approximate (isotropic)
treatment of cell esds is used for estimating esds involving l.s. planes.
;
loop_
    _geom_bond_atom_site_label_1
    _geom_bond_atom_site_label_2
    _geom_bond_site_symmetry_2
    _geom_bond_distance
    _geom_bond_publ_flag
    Cu1 N1 . 2.019(2) yes
    Cu1 N1' . 2.035(4) yes
    Cu1 N2 . 2.006(2) yes
    Cu1 N2' . 2.008(4) yes
    Cu1 O1W . 2.496(4) yes
    Cu1 O3W . 2.605(2) yes
    Cu1 N2 3_655 2.006(2) ?
    Cu1 N2' 3_655 2.008(4) ?
    Cu1 N1 3_655 2.019(2) ?
    Cu1 N1' 3_655 2.035(4) ?
    Cu1 O1W 3_655 2.496(4) ?
    Cu1 O3W 3_655 2.605(2) ?
    N1 C1 . 1.525(3) ?
    N1 H1A . 0.9200 ?
    N1 H1B . 0.9200 ?
    N2 C2 . 1.441(3) ?
    N2 H2A . 0.9200 ?
    N2 H2B . 0.9200 ?
    C1 C2 . 1.514(3) ?
    C1 H1C . 0.9900 ?
    C1 H1D . 0.9900 ?
    C2 H2C . 0.9900 ?
    C2 H2D . 0.9900 ?
    N1' H1E . 0.9200 ?
    N1' H1F . 0.9200 ?
    N2' H2E . 0.9200 ?
    N2' H2F . 0.9200 ?
    O1W H1M . 0.9500(10) ?
    O1W H1N . 0.9500(10) ?
    O1 C3 . 1.258(2) ?
    O2 C3 . 1.258(2) ?
    C3 C4 . 1.508(2) ?
    C4 C9 . 1.395(2) ?
    C4 C5 . 1.395(2) ?
    C5 C6 . 1.384(2) ?
    C5 H5 . 0.9500 ?
    C6 C7 . 1.400(2) ?
    C6 H6 . 0.9500 ?
    C7 C8 . 1.400(2) ?
    C7 C10 . 1.485(2) ?
    C8 C9 . 1.389(2) ?
    C8 H8 . 0.9500 ?
    C9 H9 . 0.9500 ?
    C10 C15 . 1.397(2) ?
    C10 C11 . 1.399(2) ?
    C11 C12 . 1.386(2) ?
    C11 H11 . 0.9500 ?
    C12 C13 . 1.388(3) ?
    C12 H12 . 0.9500 ?
    C13 C14 . 1.389(3) ?
    C13 H13 . 0.9500 ?
    C14 C15 . 1.390(2) ?
    C14 H14 . 0.9500 ?
    C15 H15 . 0.9500 ?
    O2W H2M . 0.9500(11) ?
    O2W H2N . 0.9500(10) ?
    O2W H2O . 0.9500(11) ?
    O2W H2P . 0.9500(12) ?
    O3W H3M . 0.9499(10) ?
    O3W H3N . 0.9500(10) ?
    O4W H4M . 0.9457 ?
    O4W H4N . 0.950(2) ?
loop_
    _geom_angle_atom_site_label_1
    _geom_angle_atom_site_label_2
    _geom_angle_atom_site_label_3
    _geom_angle_site_symmetry_1
    _geom_angle_site_symmetry_3
    _geom_angle
    _geom_angle_publ_flag
    N2 Cu1 N1 . . 85.08(9) yes
    N2 Cu1 N1 . 3_655 94.92(9) yes
    N2' Cu1 N1' . . 84.65(15) yes
    N2' Cu1 N1' . 3_655 95.35(15) yes
    N1' Cu1 O1W . . 92.62(15) ?
    N1' Cu1 O1W . 3_655 87.38(15) yes
    N2 Cu1 N2 3_655 . 180.00(9) ?
    N2 Cu1 N2' 3_655 3_655 36.18(14) ?
    N2 Cu1 N2' . 3_655 143.82(14) ?
    N2 Cu1 N2' 3_655 . 143.82(14) ?
    N2 Cu1 N2' . . 36.18(14) ?
    N2' Cu1 N2' 3_655 . 180.0(3) ?
    N2 Cu1 N1 3_655 3_655 85.08(9) ?
    N2' Cu1 N1 3_655 3_655 76.97(13) ?
    N2' Cu1 N1 . 3_655 103.03(13) ?
    N2 Cu1 N1 3_655 . 94.92(9) ?
    N2' Cu1 N1 3_655 . 103.03(13) ?
    N2' Cu1 N1 . . 76.97(13) ?
    N1 Cu1 N1 3_655 . 180.00(14) ?
    N2 Cu1 N1' 3_655 3_655 72.26(13) ?
    N2 Cu1 N1' . 3_655 107.74(13) ?
    N2' Cu1 N1' 3_655 3_655 84.65(15) ?
    N1 Cu1 N1' 3_655 3_655 33.06(14) ?
    N1 Cu1 N1' . 3_655 146.94(14) ?
    N2 Cu1 N1' 3_655 . 107.74(13) ?
    N2 Cu1 N1' . . 72.26(13) ?
    N2' Cu1 N1' 3_655 . 95.35(15) ?
    N1 Cu1 N1' 3_655 . 146.94(14) ?
    N1 Cu1 N1' . . 33.06(14) ?
    N1' Cu1 N1' 3_655 . 180.00(13) ?
    N2 Cu1 O1W 3_655 3_655 56.63(12) ?
    N2 Cu1 O1W . 3_655 123.37(12) ?
    N2' Cu1 O1W 3_655 3_655 88.69(17) yes
    N2' Cu1 O1W . 3_655 91.31(17) ?
    N1 Cu1 O1W 3_655 3_655 123.96(11) ?
    N1 Cu1 O1W . 3_655 56.04(11) ?
    N1' Cu1 O1W 3_655 3_655 92.62(15) ?
    N2 Cu1 O1W 3_655 . 123.37(12) ?
    N2 Cu1 O1W . . 56.63(12) ?
    N2' Cu1 O1W 3_655 . 91.31(17) ?
    N2' Cu1 O1W . . 88.69(17) ?
    N1 Cu1 O1W 3_655 . 56.04(11) ?
    N1 Cu1 O1W . . 123.96(11) ?
    N1' Cu1 O1W 3_655 . 87.38(15) ?
    O1W Cu1 O1W 3_655 . 180.0 ?
    N2 Cu1 O3W 3_655 . 90.15(9) ?
    N2 Cu1 O3W . . 89.85(9) yes
    N2' Cu1 O3W 3_655 . 124.30(13) ?
    N2' Cu1 O3W . . 55.70(13) ?
    N1 Cu1 O3W 3_655 . 87.42(8) yes
    N1 Cu1 O3W . . 92.58(8) ?
    N1' Cu1 O3W 3_655 . 58.09(13) ?
    N1' Cu1 O3W . . 121.91(13) ?
    O1W Cu1 O3W 3_655 . 57.13(13) ?
    O1W Cu1 O3W . . 122.87(13) ?
    N2 Cu1 O3W 3_655 3_655 89.85(9) ?
    N2 Cu1 O3W . 3_655 90.15(9) ?
    N2' Cu1 O3W 3_655 3_655 55.70(13) ?
    N2' Cu1 O3W . 3_655 124.30(13) ?
    N1 Cu1 O3W 3_655 3_655 92.58(8) ?
    N1 Cu1 O3W . 3_655 87.42(8) ?
    N1' Cu1 O3W 3_655 3_655 121.91(13) ?
    N1' Cu1 O3W . 3_655 58.09(13) ?
    O1W Cu1 O3W 3_655 3_655 122.87(13) ?
    O1W Cu1 O3W . 3_655 57.13(13) ?
    O3W Cu1 O3W . 3_655 180.00(5) ?
    C1 N1 Cu1 . . 107.53(14) ?
    C1 N1 H1A . . 110.2 ?
    Cu1 N1 H1A . . 110.2 ?
    C1 N1 H1B . . 110.2 ?
    Cu1 N1 H1B . . 110.2 ?
    H1A N1 H1B . . 108.5 ?
    C2 N2 Cu1 . . 110.19(15) ?
    C2 N2 H2A . . 109.6 ?
    Cu1 N2 H2A . . 109.6 ?
    C2 N2 H2B . . 109.6 ?
    Cu1 N2 H2B . . 109.6 ?
    H2A N2 H2B . . 108.1 ?
    C2 C1 N1 . . 108.52(15) ?
    C2 C1 Cu1 . . 73.63(9) ?
    C2 C1 H1C . . 110.0 ?
    N1 C1 H1C . . 110.0 ?
    Cu1 C1 H1C . . 145.9 ?
    C2 C1 H1D . . 110.0 ?
    N1 C1 H1D . . 110.0 ?
    Cu1 C1 H1D . . 101.4 ?
    H1C C1 H1D . . 108.4 ?
    N2 C2 C1 . . 108.13(16) ?
    C1 C2 Cu1 . . 75.67(9) ?
    N2 C2 H2C . . 110.1 ?
    C1 C2 H2C . . 110.1 ?
    Cu1 C2 H2C . . 98.7 ?
    N2 C2 H2D . . 110.1 ?
    C1 C2 H2D . . 110.1 ?
    Cu1 C2 H2D . . 147.5 ?
    H2C C2 H2D . . 108.4 ?
    Cu1 N1' H1E . . 109.4 ?
    Cu1 N1' H1F . . 109.4 ?
    H1E N1' H1F . . 108.0 ?
    Cu1 N2' H2E . . 110.4 ?
    Cu1 N2' H2F . . 110.4 ?
    H2E N2' H2F . . 108.6 ?
    Cu1 O1W H1M . . 122(3) ?
    Cu1 O1W H1N . . 121(4) ?
    H1M O1W H1N . . 109.34(16) ?
    O2 C3 O1 . . 123.74(16) ?
    O2 C3 C4 . . 118.56(15) ?
    O1 C3 C4 . . 117.70(16) ?
    C9 C4 C5 . . 119.00(15) ?
    C9 C4 C3 . . 121.13(15) ?
    C5 C4 C3 . . 119.86(15) ?
    C6 C5 C4 . . 120.56(15) ?
    C6 C5 H5 . . 119.7 ?
    C4 C5 H5 . . 119.7 ?
    C5 C6 C7 . . 120.87(15) ?
    C5 C6 H6 . . 119.6 ?
    C7 C6 H6 . . 119.6 ?
    C8 C7 C6 . . 118.33(15) ?
    C8 C7 C10 . . 120.99(14) ?
    C6 C7 C10 . . 120.68(14) ?
    C9 C8 C7 . . 120.77(15) ?
    C9 C8 H8 . . 119.6 ?
    C7 C8 H8 . . 119.6 ?
    C8 C9 C4 . . 120.45(15) ?
    C8 C9 H9 . . 119.8 ?
    C4 C9 H9 . . 119.8 ?
    C15 C10 C11 . . 118.51(15) ?
    C15 C10 C7 . . 120.86(15) ?
    C11 C10 C7 . . 120.64(15) ?
    C12 C11 C10 . . 120.55(17) ?
    C12 C11 H11 . . 119.7 ?
    C10 C11 H11 . . 119.7 ?
    C11 C12 C13 . . 120.49(17) ?
    C11 C12 H12 . . 119.8 ?
    C13 C12 H12 . . 119.8 ?
    C12 C13 C14 . . 119.58(16) ?
    C12 C13 H13 . . 120.2 ?
    C14 C13 H13 . . 120.2 ?
    C13 C14 C15 . . 120.06(17) ?
    C13 C14 H14 . . 120.0 ?
    C15 C14 H14 . . 120.0 ?
    C14 C15 C10 . . 120.80(16) ?
    C14 C15 H15 . . 119.6 ?
    C10 C15 H15 . . 119.6 ?
    H2M O2W H2N . . 109.33(16) ?
    H2M O2W H2O . . 91(6) ?
    H2N O2W H2O . . 56(4) ?
    H2M O2W H2P . . 93(6) ?
    H2N O2W H2P . . 56(4) ?
    H2O O2W H2P . . 109.33(17) ?
    Cu1 O3W H3M . . 119(2) ?
    Cu1 O3W H3N . . 119(2) ?
    H3M O3W H3N . . 109.33(16) ?
    H4M O4W H4N . . 109.7 ?
loop_
    _geom_torsion_atom_site_label_1
    _geom_torsion_atom_site_label_2
    _geom_torsion_atom_site_label_3
    _geom_torsion_atom_site_label_4
    _geom_torsion_site_symmetry_1
    _geom_torsion_site_symmetry_2
    _geom_torsion_site_symmetry_3
    _geom_torsion_site_symmetry_4
    _geom_torsion
    _geom_torsion_publ_flag
    N2 Cu1 N1 C1 3_655 . . . 168.87(15) ?
    N2 Cu1 N1 C1 . . . . -11.13(15) ?
    N2' Cu1 N1 C1 3_655 . . . 133.12(18) ?
    N2' Cu1 N1 C1 . . . . -46.88(18) ?
    N1' Cu1 N1 C1 3_655 . . . -126.5(2) ?
    N1' Cu1 N1 C1 . . . . 53.5(2) ?
    O1W Cu1 N1 C1 3_655 . . . -147.5(2) ?
    O1W Cu1 N1 C1 . . . . 32.5(2) ?
    O3W Cu1 N1 C1 . . . . -100.76(15) ?
    O3W Cu1 N1 C1 3_655 . . . 79.24(15) ?
    N2' Cu1 N2 C2 3_655 . . . -121.7(2) ?
    N2' Cu1 N2 C2 . . . . 58.3(2) ?
    N1 Cu1 N2 C2 3_655 . . . 163.71(18) ?
    N1 Cu1 N2 C2 . . . . -16.29(18) ?
    N1' Cu1 N2 C2 3_655 . . . 132.5(2) ?
    N1' Cu1 N2 C2 . . . . -47.5(2) ?
    O1W Cu1 N2 C2 3_655 . . . 27.0(3) ?
    O1W Cu1 N2 C2 . . . . -153.0(3) ?
    O3W Cu1 N2 C2 . . . . 76.31(18) ?
    O3W Cu1 N2 C2 3_655 . . . -103.69(18) ?
    Cu1 N1 C1 C2 . . . . 35.43(19) ?
    N2 Cu1 C1 C2 3_655 . . . -158.57(13) ?
    N2 Cu1 C1 C2 . . . . 21.43(13) ?
    N2' Cu1 C1 C2 3_655 . . . 157.87(17) ?
    N2' Cu1 C1 C2 . . . . -22.13(17) ?
    N1 Cu1 C1 C2 3_655 . . . 35.0(2) ?
    N1 Cu1 C1 C2 . . . . -145.0(2) ?
    N1' Cu1 C1 C2 3_655 . . . -36.8(3) ?
    N1' Cu1 C1 C2 . . . . 143.2(3) ?
    O1W Cu1 C1 C2 3_655 . . . -118.33(16) ?
    O1W Cu1 C1 C2 . . . . 61.67(16) ?
    O3W Cu1 C1 C2 . . . . -63.05(12) ?
    O3W Cu1 C1 C2 3_655 . . . 116.95(12) ?
    N2 Cu1 C1 N1 3_655 . . . -13.52(19) ?
    N2 Cu1 C1 N1 . . . . 166.48(19) ?
    N2' Cu1 C1 N1 3_655 . . . -57.1(2) ?
    N2' Cu1 C1 N1 . . . . 122.9(2) ?
    N1 Cu1 C1 N1 3_655 . . . 180.0 ?
    N1' Cu1 C1 N1 3_655 . . . 108.2(3) ?
    N1' Cu1 C1 N1 . . . . -71.8(3) ?
    O1W Cu1 C1 N1 3_655 . . . 26.7(2) ?
    O1W Cu1 C1 N1 . . . . -153.3(2) ?
    O3W Cu1 C1 N1 . . . . 81.99(16) ?
    O3W Cu1 C1 N1 3_655 . . . -98.01(16) ?
    Cu1 N2 C2 C1 . . . . 40.1(2) ?
    N1 C1 C2 N2 . . . . -50.0(2) ?
    Cu1 C1 C2 N2 . . . . -26.13(15) ?
    N1 C1 C2 Cu1 . . . . -23.88(13) ?
    N2 Cu1 C2 N2 3_655 . . . 180.0 ?
    N2' Cu1 C2 N2 3_655 . . . 102.4(3) ?
    N2' Cu1 C2 N2 . . . . -77.6(3) ?
    N1 Cu1 C2 N2 3_655 . . . -19.2(2) ?
    N1 Cu1 C2 N2 . . . . 160.8(2) ?
    N1' Cu1 C2 N2 3_655 . . . -59.0(2) ?
    N1' Cu1 C2 N2 . . . . 121.0(2) ?
    O1W Cu1 C2 N2 3_655 . . . -157.5(2) ?
    O1W Cu1 C2 N2 . . . . 22.5(2) ?
    O3W Cu1 C2 N2 . . . . -102.02(19) ?
    O3W Cu1 C2 N2 3_655 . . . 77.98(19) ?
    N2 Cu1 C2 C1 3_655 . . . 39.2(2) ?
    N2 Cu1 C2 C1 . . . . -140.8(2) ?
    N2' Cu1 C2 C1 3_655 . . . -38.4(3) ?
    N2' Cu1 C2 C1 . . . . 141.6(3) ?
    N1 Cu1 C2 C1 3_655 . . . -160.01(12) ?
    N1 Cu1 C2 C1 . . . . 19.99(12) ?
    N1' Cu1 C2 C1 3_655 . . . 160.24(18) ?
    N1' Cu1 C2 C1 . . . . -19.76(18) ?
    O1W Cu1 C2 C1 3_655 . . . 61.70(16) ?
    O1W Cu1 C2 C1 . . . . -118.30(16) ?
    O3W Cu1 C2 C1 . . . . 117.21(12) ?
    O3W Cu1 C2 C1 3_655 . . . -62.79(12) ?
    O2 C3 C4 C9 . . . . -3.1(2) ?
    O1 C3 C4 C9 . . . . 176.50(16) ?
    O2 C3 C4 C5 . . . . 176.68(16) ?
    O1 C3 C4 C5 . . . . -3.7(2) ?
    C9 C4 C5 C6 . . . . 1.0(3) ?
    C3 C4 C5 C6 . . . . -178.83(15) ?
    C4 C5 C6 C7 . . . . 0.0(3) ?
    C5 C6 C7 C8 . . . . -1.1(3) ?
    C5 C6 C7 C10 . . . . 178.21(16) ?
    C6 C7 C8 C9 . . . . 1.0(3) ?
    C10 C7 C8 C9 . . . . -178.23(16) ?
    C7 C8 C9 C4 . . . . 0.0(3) ?
    C5 C4 C9 C8 . . . . -1.0(3) ?
    C3 C4 C9 C8 . . . . 178.81(16) ?
    C8 C7 C10 C15 . . . . -41.2(2) ?
    C6 C7 C10 C15 . . . . 139.60(17) ?
    C8 C7 C10 C11 . . . . 138.95(17) ?
    C6 C7 C10 C11 . . . . -40.3(2) yes
    C15 C10 C11 C12 . . . . 0.1(2) ?
    C7 C10 C11 C12 . . . . -179.99(16) ?
    C10 C11 C12 C13 . . . . -1.2(3) ?
    C11 C12 C13 C14 . . . . 1.2(3) ?
    C12 C13 C14 C15 . . . . 0.0(3) ?
    C13 C14 C15 C10 . . . . -1.1(3) ?
    C11 C10 C15 C14 . . . . 1.0(2) ?
    C7 C10 C15 C14 . . . . -178.88(16) ?
loop_
    _geom_hbond_atom_site_label_D
    _geom_hbond_atom_site_label_H
    _geom_hbond_atom_site_label_A
    _geom_hbond_site_symmetry_A
    _geom_hbond_distance_DH
    _geom_hbond_distance_HA
    _geom_hbond_distance_DA
    _geom_hbond_angle_DHA
    N1 H1A O2 4_666 0.92 2.13 2.986(3) 154
    N1 H1B O2W 4_665 0.92 2.32 3.093(3) 141
    N2 H2A O2 4_665 0.92 2.16 3.037(3) 158
    N1' H1E O2W 4_665 0.92 2.51 3.375(4) 157
    N1' H1F O1 4_665 0.92 2.20 3.087(5) 161
    N2' H2E O4W 3_565 0.92 2.33 3.181(9) 154
    N2' H2F O2W 4_565 0.92 2.21 3.055(5) 152
    O1W H1M O2 4_665 0.950(10)
                             1.924(13) 2.844(4) 163(4)
    O1W H1N O2 2_544 0.950(10)
                             1.876(9) 2.814(4) 169(4)
    O2W H2M O2 1_656 0.950(10)
                             1.731(10) 2.668(2) 168(5)
    O2W H2N O1 1_556 0.950(10)
                             1.87(2) 2.765(2) 156(5)
    O3W H3M O2W 4_565 0.950(10)
                              2.009(10) 2.932(3) 163(3)
    O3W H3N O1 2_545 0.950(10)
                             1.818(12) 2.721(3) 158(3)
    O4W H4M O1 2 0.950(10)
                         1.91 2.8562(17) 178
