# Supplementary material for: Diaqua­bis(ethyl­enediamine-κ2 N,N′)copper(II) bis­(4-phenyl­benzoate) 2.66-hydrate
Source: Acta Crystallogr Sect E Struct Rep Online. 2010 May 8;66(Pt 6):m626–7. doi: 10.1107/S1600536810016223 (PMC2979460; doi:10.1107/S1600536810016223)
Supplement: Supplementary file 2 [file e-66-0m626-Isup2.hkl]

# 
# h,k,l, Fc-squared, Fo-squared, sigma(Fo-squared) and status flag 
# 
data_I
_shelx_title 'I in P2(1)/n' 
_shelx_refln_list_code          4 
_shelx_F_calc_maximum      198.08 
_exptl_crystal_F_000       699.30 
_reflns_d_resolution_high  0.7001 
 
loop_ 
 _symmetry_equiv_pos_as_xyz 
 'x, y, z' 
 '-x+1/2, y+1/2, -z+1/2' 
 '-x, -y, -z' 
 'x-1/2, -y-1/2, z-1/2' 
 
_cell_length_a     6.1466 
_cell_length_b    34.9839 
_cell_length_c     7.3101 
_cell_angle_alpha  90.000 
_cell_angle_beta   95.819 
_cell_angle_gamma  90.000 
 
_shelx_F_squared_multiplier     1.000 
 
loop_ 
 _refln_index_h 
 _refln_index_k 
 _refln_index_l 
 _refln_F_squared_calc 
 _refln_F_squared_meas 
 _refln_F_squared_sigma 
 _refln_observed_status 
   2   0   0      805.83      757.13     12.15 o 
   4   0   0      381.77      355.79      6.27 o 
   6   0   0      332.26      338.21      8.87 o 
   8   0   0       10.88        2.74      3.68 o 
   2   1   0      203.06      209.55      3.04 o 
   3   1   0     2100.42     2005.74     17.83 o 
   4   1   0      603.94      580.35      6.37 o 
   5   1   0       19.18       21.01      1.53 o 
   6   1   0       92.89       98.15      3.62 o 
   7   1   0      236.73      248.86      6.25 o 
   8   1   0        0.45       -2.77      2.87 o 
   2   2   0     3902.03     3669.21     75.74 o 
   3   2   0        4.64        8.63      0.89 o 
   4   2   0      712.18      690.24      6.79 o 
   5   2   0      248.01      280.12      5.42 o 
   6   2   0      907.51      917.33     12.06 o 
   7   2   0        0.02       -1.33      1.98 o 
   8   2   0       28.92       25.59      4.08 o 
   2   3   0      574.71      520.33      6.77 o 
   3   3   0      729.14      636.37      6.49 o 
   4   3   0      246.07      284.59      3.60 o 
   5   3   0     2305.04     2342.17     23.07 o 
   6   3   0      399.74      399.72      6.62 o 
   7   3   0      103.02      108.30      4.24 o 
   8   3   0        0.79       -2.83      2.83 o 
   1   4   0       24.72       22.09      1.33 o 
   2   4   0     1063.28      908.78     10.79 o 
   3   4   0       33.96       37.12      1.15 o 
   4   4   0     1248.45     1142.67     11.46 o 
   5   4   0       52.77       64.83      3.13 o 
   6   4   0      137.92      137.60      3.78 o 
   7   4   0        0.45        2.21      1.93 o 
   8   4   0       16.60       13.46      3.67 o 
   1   5   0        7.18        7.79      1.15 o 
   2   5   0      590.41      569.51      7.50 o 
   3   5   0     3494.12     3588.76     28.46 o 
   4   5   0      828.22      920.89      8.60 o 
   5   5   0       65.96       57.95      1.96 o 
   6   5   0       67.32       73.39      4.33 o 
   7   5   0       19.86       21.33      2.40 o 
   8   5   0       57.46       50.66      5.50 o 
   1   6   0      144.64      144.47      3.81 o 
   2   6   0      318.56      211.47      2.95 o 
   3   6   0       19.35       25.75      0.99 o 
   4   6   0     1248.41     1165.85     10.89 o 
   5   6   0       16.77       20.54      1.48 o 
   6   6   0       98.46       94.66      3.42 o 
   7   6   0        3.32        6.08      2.54 o 
   8   6   0       61.78       73.29      8.36 o 
   1   7   0      429.40      459.94      7.09 o 
   2   7   0     1163.35     1310.81     13.71 o 
   3   7   0       78.70       52.63      1.27 o 
   4   7   0       17.48       22.48      1.09 o 
   5   7   0       16.53       22.02      1.39 o 
   6   7   0        1.05       -0.26      1.40 o 
   7   7   0       11.82       14.01      2.65 o 
   8   7   0        6.16        3.44      3.81 o 
   0   8   0     5503.82     6001.30    156.31 o 
   1   8   0      332.68      299.02      4.99 o 
   2   8   0     4547.03     4472.73     47.57 o 
   3   8   0      575.05      640.20      5.99 o 
   4   8   0      641.40      555.41      5.71 o 
   5   8   0        1.32        4.35      1.16 o 
   6   8   0       96.27       96.31      3.16 o 
   7   8   0        0.17       -2.03      2.03 o 
   8   8   0       43.85       49.10      5.67 o 
   1   9   0     2144.00     1999.60     27.36 o 
   2   9   0      240.59      272.66      4.49 o 
   3   9   0     2411.27     2451.13     21.52 o 
   4   9   0       49.83       41.28      1.61 o 
   5   9   0      266.24      283.19      4.59 o 
   6   9   0       21.69       21.77      2.47 o 
   7   9   0       15.14       22.03      3.29 o 
   8   9   0        9.16        5.58      3.94 o 
   0  10   0     2016.48     1864.20     40.65 o 
   1  10   0        5.80       16.36      0.97 o 
   2  10   0      432.78      298.64      4.50 o 
   3  10   0     1414.65     1735.52     16.37 o 
   4  10   0      543.39      482.61      6.74 o 
   5  10   0        0.08        0.31      1.20 o 
   6  10   0      239.63      236.43      5.81 o 
   7  10   0        9.88        7.34      4.71 o 
   8  10   0       67.10       62.31      7.10 o 
   1  11   0     1559.71     1463.45     18.78 o 
   2  11   0        2.19        3.16      1.02 o 
   3  11   0     4275.07     4510.13     38.98 o 
   4  11   0      221.83      251.86      3.52 o 
   5  11   0      140.72      132.46      3.76 o 
   6  11   0        7.56       10.77      2.26 o 
   7  11   0       89.65       91.56      5.00 o 
   8  11   0        3.96        8.29      3.86 o 
   0  12   0    15273.64    15073.56    257.51 o 
   1  12   0       56.93       83.99      2.46 o 
   2  12   0     5524.95     5317.82     66.57 o 
   3  12   0       19.34       27.21      1.31 o 
   4  12   0     1358.64     1405.17     13.64 o 
   5  12   0      112.46      103.36      4.43 o 
   6  12   0      850.89      803.09     13.61 o 
   7  12   0       38.13       45.62      3.64 o 
   8  12   0        0.58        4.67      3.64 o 
   1  13   0      914.35      803.39      9.55 o 
   2  13   0      145.86      215.43      3.49 o 
   3  13   0     3563.49     3673.85     31.91 o 
   4  13   0        0.36        2.47      0.98 o 
   5  13   0      277.79      295.77      6.16 o 
   6  13   0       16.41       14.15      2.47 o 
   7  13   0       43.28       31.47      3.36 o 
   8  13   0       21.21       32.17      5.97 o 
   0  14   0    15990.42    16885.08    248.57 o 
   1  14   0      102.69      129.21      2.56 o 
   2  14   0     4798.00     4567.48     44.99 o 
   3  14   0       26.63       23.11      1.32 o 
   4  14   0      747.94      809.03      8.80 o 
   5  14   0       76.58       73.12      2.91 o 
   6  14   0       84.79      105.16      4.87 o 
   7  14   0       11.16       17.74      2.92 o 
   8  14   0       11.38       11.53      5.01 o 
   1  15   0     3976.91     3990.42     39.69 o 
   2  15   0      271.63      347.19      4.79 o 
   3  15   0     2470.02     2593.19     23.23 o 
   4  15   0      246.84      234.05      4.01 o 
   5  15   0      267.69      310.95      5.39 o 
   6  15   0       33.24       32.55      2.96 o 
   7  15   0      113.34      130.59      5.89 o 
   8  15   0        5.10        8.31      3.78 o 
   0  16   0     1804.44     1939.10     41.31 o 
   1  16   0      380.58      472.47      6.30 o 
   2  16   0     2800.50     2669.91     27.09 o 
   3  16   0       39.38       36.03      1.52 o 
   4  16   0      668.10      650.21      7.57 o 
   5  16   0       69.27       57.33      2.52 o 
   6  16   0      228.70      216.67      6.11 o 
   7  16   0       25.55       23.15      3.12 o 
   8  16   0       27.74       31.73      6.49 o 
   1  17   0       55.58      108.21      2.49 o 
   2  17   0      276.80      293.87      4.65 o 
   3  17   0     1034.95     1052.28     11.14 o 
   4  17   0      372.62      361.26      5.12 o 
   5  17   0      481.08      454.72      6.73 o 
   6  17   0       12.86       19.65      2.61 o 
   7  17   0       71.51       67.72      4.22 o 
   8  17   0        2.85        0.15      3.01 o 
   0  18   0      214.47      179.35      3.13 o 
   1  18   0       73.03       73.17      2.35 o 
   2  18   0     1686.94     1586.87     17.03 o 
   3  18   0      105.38      111.14      3.00 o 
   4  18   0     1083.89      961.66     11.30 o 
   5  18   0       44.55       38.23      2.16 o 
   6  18   0      210.78      201.85      5.68 o 
   7  18   0        3.29        5.53      2.35 o 
   8  18   0        5.40        6.48      3.55 o 
   1  19   0     1070.67     1098.68     12.13 o 
   2  19   0        7.42       13.12      1.12 o 
   3  19   0       78.68       91.00      2.40 o 
   4  19   0       43.04       40.23      2.01 o 
   5  19   0       36.44       38.40      2.20 o 
   6  19   0       70.39       52.86      3.43 o 
   7  19   0       16.57       12.44      3.16 o 
   8  19   0       87.95       94.13      6.61 o 
   0  20   0      457.15      363.80      6.99 o 
   1  20   0       12.35       13.88      1.06 o 
   2  20   0     1101.24      984.31     11.58 o 
   3  20   0      106.46      101.82      2.56 o 
   4  20   0      432.36      419.74      6.07 o 
   5  20   0       49.40       48.75      2.52 o 
   6  20   0        5.70        6.11      2.03 o 
   7  20   0        4.90        3.81      2.42 o 
   8  20   0       25.92       32.75      9.19 o 
   1  21   0     1623.51     1638.23     16.77 o 
   2  21   0       40.71       37.82      1.72 o 
   3  21   0        6.35       11.72      1.29 o 
   4  21   0        2.33        1.60      1.22 o 
   5  21   0       30.46       35.38      2.49 o 
   6  21   0       34.82       39.31      2.88 o 
   7  21   0       87.03      104.84      5.26 o 
   0  22   0     2922.10     2650.93     36.28 o 
   1  22   0      265.29      279.77      4.15 o 
   2  22   0       72.74       60.87      2.16 o 
   3  22   0     1253.64     1164.64     12.99 o 
   4  22   0       31.38       33.40      1.96 o 
   5  22   0       30.38       21.87      2.20 o 
   6  22   0      311.00      299.64      6.54 o 
   7  22   0       13.97        8.62      2.75 o 
   1  23   0     2290.83     2248.93     22.49 o 
   2  23   0       14.80       17.04      1.61 o 
   3  23   0      416.24      442.91      6.30 o 
   4  23   0      337.47      344.85      5.43 o 
   5  23   0       78.90       94.46      3.68 o 
   6  23   0       36.11       27.75      2.88 o 
   7  23   0       16.06       19.04      2.89 o 
   0  24   0     3605.16     3471.61     52.52 o 
   1  24   0      293.00      295.89      4.41 o 
   2  24   0     1109.88      995.63     11.93 o 
   3  24   0     1829.02     1812.68     19.09 o 
   4  24   0      683.66      661.03      8.45 o 
   5  24   0       28.05       26.37      2.33 o 
   6  24   0      243.91      221.57      6.12 o 
   7  24   0        0.06        0.10      2.26 o 
   1  25   0     1222.86     1288.04     14.53 o 
   2  25   0     1546.14     1482.89     19.22 o 
   3  25   0      256.14      268.83      5.05 o 
   4  25   0        6.21        4.06      1.54 o 
   5  25   0      102.03      112.42      3.80 o 
   6  25   0        0.84       -0.66      1.99 o 
   7  25   0       60.76       62.57      5.45 o 
   0  26   0     6374.41     6293.84    112.55 o 
   1  26   0      913.03      888.08     10.72 o 
   2  26   0      371.60      348.17      6.36 o 
   3  26   0      132.91      130.70      4.19 o 
   4  26   0      355.27      345.49      5.93 o 
   5  26   0        7.84        7.63      1.89 o 
   6  26   0      167.07      158.88      5.29 o 
   7  26   0        0.85        0.70      2.41 o 
   1  27   0     1733.84     1833.83     20.03 o 
   2  27   0      960.58      927.03     11.48 o 
   3  27   0     2225.91     2215.98     24.46 o 
   4  27   0      104.03      111.99      3.41 o 
   5  27   0      149.28      172.99      4.67 o 
   6  27   0       14.72       14.67      2.55 o 
   7  27   0       13.00        7.71      3.07 o 
   0  28   0     2405.57     2353.40     45.23 o 
   1  28   0      110.28      119.46      2.75 o 
   2  28   0      768.86      728.01      9.59 o 
   3  28   0       22.46       21.44      1.92 o 
   4  28   0      455.40      425.79      6.91 o 
   5  28   0        0.25        2.45      1.73 o 
   6  28   0       95.72       90.50      4.15 o 
   7  28   0      103.57      124.12      7.84 o 
   1  29   0      509.24      548.08      8.18 o 
   2  29   0       34.75       34.68      2.40 o 
   3  29   0       74.29      106.11      3.56 o 
   4  29   0       65.59       60.11      3.12 o 
   5  29   0      500.89      541.37      8.89 o 
   6  29   0       40.15       40.57      3.15 o 
   7  29   0      108.55      137.40      8.58 o 
   0  30   0      331.32      340.75      8.99 o 
   1  30   0       57.23       52.96      2.32 o 
   2  30   0      762.96      716.91      9.51 o 
   3  30   0       57.73       58.94      2.93 o 
   4  30   0      583.20      544.51      9.20 o 
   5  30   0       16.28       16.95      2.23 o 
   6  30   0       95.73      100.06      6.47 o 
   1  31   0      245.88      263.82      5.09 o 
   2  31   0        8.84        8.05      1.44 o 
   3  31   0      160.36      184.30      4.96 o 
   4  31   0      152.80      140.72      7.27 o 
   5  31   0       39.63       38.79      3.14 o 
   6  31   0      121.83      150.99      5.92 o 
   0  32   0      958.14      717.99     18.70 o 
   1  32   0       34.87       21.57      2.05 o 
   2  32   0      429.62      397.34      8.16 o 
   3  32   0       17.44       15.26      2.15 o 
   4  32   0      261.00      260.72      5.94 o 
   5  32   0        0.44        2.05      1.94 o 
   6  32   0        2.15        0.30      2.27 o 
   1  33   0      184.45      210.01      5.84 o 
   2  33   0       82.32       83.62      3.32 o 
   3  33   0      277.20      299.94      6.55 o 
   4  33   0       58.29       49.29      3.08 o 
   5  33   0       47.55       33.46      2.97 o 
   6  33   0        0.91        5.73      3.89 o 
   0  34   0      194.81      157.33      7.18 o 
   1  34   0      116.23      100.17      4.29 o 
   2  34   0      461.55      431.05      7.90 o 
   3  34   0        4.97        2.71      1.83 o 
   4  34   0      229.40      237.21      5.78 o 
   5  34   0       29.93       19.89      2.84 o 
   6  34   0       21.05       31.77      4.43 o 
   1  35   0      167.16      182.96      5.62 o 
   2  35   0        8.69       10.00      1.86 o 
   3  35   0      237.53      238.40      5.83 o 
   4  35   0       53.44       71.82      4.63 o 
   5  35   0      165.95      172.82      6.45 o 
   6  35   0        1.21        1.66      3.29 o 
   0  36   0      391.42      336.77     11.12 o 
   1  36   0        2.94        2.75      2.07 o 
   2  36   0      449.31      434.07      7.96 o 
   3  36   0        0.26        3.04      1.92 o 
   4  36   0      177.04      185.01      5.18 o 
   5  36   0        2.69        6.11      2.52 o 
   6  36   0       24.37       19.61      4.56 o 
   1  37   0      222.45      221.96      6.75 o 
   2  37   0        0.05        1.45      1.68 o 
   3  37   0      214.16      194.82      5.37 o 
   4  37   0        0.44       -2.03      2.03 o 
   5  37   0        7.47        7.42      2.85 o 
   0  38   0      742.69      710.96     18.37 o 
   1  38   0       16.02       18.89      2.77 o 
   2  38   0      508.92      509.54     12.22 o 
   3  38   0       26.28       32.01      2.75 o 
   4  38   0      130.11      123.78      5.19 o 
   5  38   0        0.44       -2.21      2.74 o 
   1  39   0      448.10      441.41     10.45 o 
   2  39   0        1.53        3.55      2.27 o 
   3  39   0      573.50      632.06     11.81 o 
   4  39   0      144.12      153.14      9.22 o 
   5  39   0      107.73      115.88      5.89 o 
   0  40   0      313.85      358.29     14.41 o 
   1  40   0       54.97       81.20      4.35 o 
   2  40   0      133.57      117.62      5.13 o 
   3  40   0       24.93       29.32      3.54 o 
   4  40   0      166.51      142.83      5.58 o 
   5  40   0       10.39        6.10      3.00 o 
   1  41   0      416.10      439.75     10.69 o 
   2  41   0      129.47      136.69      5.54 o 
   3  41   0       70.43       88.65      6.25 o 
   4  41   0        0.43       -1.02      2.30 o 
   0  42   0      364.99      348.43     28.14 o 
   1  42   0        9.77       20.90      3.02 o 
   2  42   0      505.30      504.36     13.11 o 
   3  42   0       37.73       43.52      5.04 o 
   4  42   0      107.70       87.21      7.13 o 
   1  43   0      248.08      266.16      7.59 o 
   2  43   0       12.03       12.96      3.12 o 
   3  43   0        7.92       14.51      4.02 o 
   4  43   0       20.60       10.40      4.53 o 
   0  44   0      223.42      183.19      9.16 o 
   1  44   0       37.20       37.73      3.74 o 
   2  44   0      130.69      111.49      5.85 o 
   3  44   0        1.04        1.27      3.23 o 
   4  44   0       39.90       33.27      5.25 o 
   1  45   0      143.98      172.72      6.98 o 
   2  45   0        0.01        1.40      3.10 o 
   3  45   0       44.46       47.81      6.32 o 
   0  46   0      160.34      143.71     14.15 o 
   1  46   0       32.87       42.49      4.92 o 
   2  46   0      190.20      149.11      8.39 o 
   3  46   0        0.29       -2.13      3.49 o 
   1  47   0      392.71      468.87     15.78 o 
   2  47   0      105.90      122.93      7.62 o 
   0  48   0        1.71        3.20      5.21 o 
   1  48   0       12.92       17.64      5.55 o 
   2  48   0      273.44      305.97     12.80 o 
   1  49   0       11.84        8.98      4.66 o 
  -7   0   1       20.13       13.20      4.98 o 
  -5   0   1      119.91      117.96      3.56 o 
  -3   0   1      594.38      547.50      7.48 o 
  -1   0   1     4971.49        0.00      0.44 o 
   1   0   1     1114.08     1092.62     24.74 o 
   3   0   1      121.96       86.02      2.60 o 
   5   0   1     2042.27     2072.71     29.72 o 
   7   0   1      189.47      174.61      9.68 o 
  -8   1   1        2.29       -0.52      4.05 o 
  -7   1   1        1.72        3.94      3.23 o 
  -6   1   1      720.54      773.69     13.69 o 
  -5   1   1      190.60      179.51      3.28 o 
  -4   1   1      452.20      443.17      6.97 o 
  -3   1   1      701.57      744.34      6.87 o 
  -2   1   1     3522.00     3858.49     55.88 o 
   1   1   1    13209.97    13259.51    336.51 o 
   2   1   1     3810.95     4127.46     38.84 o 
   3   1   1      720.51      764.71      7.26 o 
   4   1   1     1485.37     1403.53     11.41 o 
   5   1   1        6.40        5.73      1.40 o 
   6   1   1       65.14       58.91      3.14 o 
   7   1   1       82.95       81.17      4.93 o 
   8   1   1       21.66       21.92      4.38 o 
  -8   2   1       32.98       25.25      4.99 o 
  -7   2   1        3.79        1.84      2.70 o 
  -6   2   1      214.02      197.65      4.97 o 
  -5   2   1      987.73      974.41     11.88 o 
  -4   2   1        1.42        1.86      0.73 o 
  -3   2   1       62.85       30.37      1.04 o 
  -2   2   1      620.90      701.38     13.68 o 
  -1   2   1    18926.26     8663.60    244.52 o 
   1   2   1    16215.58    16277.60    367.81 o 
   2   2   1     2312.09     2425.81     24.62 o 
   3   2   1      281.05      247.80      3.49 o 
   4   2   1       32.80       39.17      1.36 o 
   5   2   1        2.66        4.98      1.28 o 
   6   2   1      215.55      199.08      7.32 o 
   7   2   1       24.37       22.47      2.65 o 
   8   2   1       11.96       14.20      3.55 o 
  -8   3   1      156.10      179.46      9.79 o 
  -7   3   1        7.97        3.59      2.88 o 
  -6   3   1       93.29       72.95      5.30 o 
  -5   3   1      787.48      806.83     14.03 o 
  -4   3   1       46.03       56.64      1.74 o 
  -3   3   1      930.59     1009.31     10.30 o 
  -2   3   1     3851.86     4334.99     56.93 o 
  -1   3   1     1015.49        0.00      0.44 o 
   1   3   1       38.33       57.19      1.68 o 
   2   3   1      211.88      279.33      3.46 o 
   3   3   1      111.61      104.51      2.11 o 
   4   3   1       55.86       63.23      1.66 o 
   5   3   1      893.48      883.65      9.86 o 
   6   3   1      120.57      118.19      5.24 o 
   7   3   1       10.77       13.31      2.55 o 
   8   3   1        0.80        0.30      3.05 o 
  -8   4   1       59.73       66.49      6.82 o 
  -7   4   1      183.26      178.93      7.54 o 
  -6   4   1      331.25      313.79      6.32 o 
  -5   4   1       11.83       10.26      1.65 o 
  -4   4   1       25.04       15.64      1.21 o 
  -3   4   1     1973.65     1803.18     18.57 o 
  -2   4   1     2115.29     2274.99     27.84 o 
  -1   4   1     5465.58     5356.26    108.49 o 
   0   4   1      230.83      155.65      6.19 o 
   1   4   1     1282.49     1323.85     16.85 o 
   2   4   1       96.21      104.96      1.83 o 
   3   4   1     1252.33     1200.73     12.01 o 
   4   4   1      170.60      188.96      2.98 o 
   5   4   1      700.90      710.63      8.07 o 
   6   4   1      528.76      591.72      9.22 o 
   7   4   1      395.10      445.93     10.64 o 
   8   4   1       65.47       69.51      9.09 o 
  -8   5   1       15.77       22.48      5.04 o 
  -7   5   1       38.21       40.52      4.17 o 
  -6   5   1     1049.37     1082.92     19.28 o 
  -5   5   1        0.20        1.23      1.30 o 
  -4   5   1      331.75      325.31      5.22 o 
  -3   5   1       35.97       41.24      1.38 o 
  -2   5   1      261.95      287.18      4.40 o 
  -1   5   1        4.30        9.39      1.09 o 
   0   5   1     8460.54     8698.53    175.07 o 
   1   5   1      266.90      256.02      4.06 o 
   2   5   1      483.26      457.23      4.94 o 
   3   5   1       47.50       35.77      1.32 o 
   4   5   1     1295.40     1230.65     10.77 o 
   5   5   1       11.33       14.32      1.43 o 
   6   5   1      381.15      409.63      8.11 o 
   7   5   1       65.85       68.80      3.92 o 
   8   5   1      144.51      167.03     15.45 o 
  -8   6   1       35.34       32.20      5.33 o 
  -7   6   1      159.77      158.99      5.86 o 
  -6   6   1        2.28        7.70      2.04 o 
  -5   6   1      764.64      750.73     10.76 o 
  -4   6   1       13.79       19.74      1.83 o 
  -3   6   1     7650.11     7707.88     64.50 o 
  -2   6   1       35.24       35.87      1.40 o 
  -1   6   1       24.50       13.37      1.28 o 
   0   6   1      689.67      686.48     12.67 o 
   1   6   1      418.88      406.23      5.92 o 
   2   6   1      264.76      281.09      3.47 o 
   3   6   1     1419.93     1282.78     11.73 o 
   4   6   1      482.99      497.11      5.50 o 
   5   6   1      675.19      660.94      7.64 o 
   6   6   1        1.63        3.08      1.88 o 
   7   6   1      167.35      185.73      5.74 o 
   8   6   1        0.89        2.40      2.86 o 
  -8   7   1       97.85      100.96      7.76 o 
  -7   7   1        0.53        0.33      2.26 o 
  -6   7   1      280.50      300.16      6.87 o 
  -5   7   1       36.21       42.65      2.82 o 
  -4   7   1     1115.94     1233.72     14.49 o 
  -3   7   1     1268.74     1432.60     13.18 o 
  -2   7   1     4501.95     4853.66     59.51 o 
  -1   7   1      114.43      104.67      3.30 o 
   0   7   1     1228.29     1366.91     21.34 o 
   1   7   1      109.96      111.91      2.31 o 
   2   7   1     5716.21     5859.38     50.56 o 
   3   7   1      656.82      810.45      7.61 o 
   4   7   1     1345.97     1370.70     12.23 o 
   5   7   1      108.42      110.31      2.58 o 
   6   7   1      296.61      307.23      6.56 o 
   7   7   1       22.40       28.60      2.86 o 
   8   7   1       27.74       28.63      5.07 o 
  -8   8   1        1.81        4.50      3.96 o 
  -7   8   1      128.26      129.71      5.52 o 
  -6   8   1       42.99       40.71      2.93 o 
  -5   8   1     1193.38     1144.91     14.90 o 
  -4   8   1        0.27        4.32      1.03 o 
  -3   8   1     2358.38     2120.47     19.78 o 
  -2   8   1      110.16      105.61      3.06 o 
  -1   8   1      610.19      536.89      9.48 o 
   0   8   1       16.70       31.74      1.46 o 
   1   8   1     1247.97     1232.45     15.89 o 
   2   8   1     1114.50     1186.65     11.24 o 
   3   8   1     4203.33     4435.45     35.38 o 
   4   8   1       18.73       26.91      1.34 o 
   5   8   1      169.09      158.86      3.03 o 
   6   8   1       10.38       10.84      2.04 o 
   7   8   1      253.81      273.42      6.81 o 
   8   8   1        0.97        7.10      3.86 o 
  -8   9   1       46.94       44.80      6.09 o 
  -7   9   1        6.60        6.23      2.74 o 
  -6   9   1       79.15       85.88      3.55 o 
  -5   9   1       78.14       78.97      3.26 o 
  -4   9   1      709.71      792.88      8.81 o 
  -3   9   1      339.84      409.62      5.25 o 
  -2   9   1      187.49      159.11      3.30 o 
  -1   9   1      144.36      125.24      4.75 o 
   0   9   1     1869.60     2010.71     33.12 o 
   1   9   1      305.37      320.83      5.00 o 
   2   9   1     6038.76     6207.94     59.83 o 
   3   9   1     1134.41     1286.55     11.31 o 
   4   9   1     1096.47     1127.92     10.37 o 
   5   9   1      210.10      212.42      3.79 o 
   6   9   1       41.83       41.91      3.18 o 
   7   9   1       23.86       17.64      2.66 o 
   8   9   1       28.50       29.82      4.96 o 
  -8  10   1        2.67        0.60      4.66 o 
  -7  10   1      105.56      107.42      5.08 o 
  -6  10   1       29.63       22.61      2.61 o 
  -5  10   1      589.38      564.72      9.00 o 
  -4  10   1       39.93       44.33      1.78 o 
  -3  10   1     6140.11     6461.13     57.17 o 
  -2  10   1        2.22        4.70      1.10 o 
  -1  10   1      567.67      464.51      7.55 o 
   0  10   1      186.86      250.91      4.41 o 
   1  10   1     5576.73     5724.45     83.44 o 
   2  10   1     2061.18     2419.61     22.35 o 
   3  10   1     2626.66     2704.44     22.18 o 
   4  10   1       34.51       31.65      1.45 o 
   5  10   1      122.81      124.46      2.99 o 
   6  10   1        1.00       -1.64      1.64 o 
   7  10   1       49.90       58.05      3.27 o 
   8  10   1        5.24        7.83      4.85 o 
  -8  11   1        3.65        0.07      6.41 o 
  -7  11   1       25.47       19.77      3.31 o 
  -6  11   1       94.02      118.20      4.08 o 
  -5  11   1      161.80      173.03      4.15 o 
  -4  11   1      421.96      478.60      6.10 o 
  -3  11   1      919.32     1060.93     12.77 o 
  -2  11   1     4349.71     4390.68     50.36 o 
  -1  11   1      257.51      292.89      5.27 o 
   0  11   1      343.02      367.72      5.81 o 
   1  11   1      462.64      540.98      6.72 o 
   2  11   1     1442.96     1346.74     11.95 o 
   3  11   1       37.74       48.12      1.46 o 
   4  11   1      712.37      726.62      7.56 o 
   5  11   1      224.81      195.64      3.54 o 
   6  11   1       58.79       54.58      4.32 o 
   7  11   1       30.88       25.72      2.55 o 
   8  11   1        8.24        7.63      3.69 o 
  -8  12   1        0.13       -4.22      4.57 o 
  -7  12   1       19.93       18.98      3.03 o 
  -6  12   1       95.23       83.94      3.73 o 
  -5  12   1      564.77      584.29     10.03 o 
  -4  12   1       23.70       30.80      1.92 o 
  -3  12   1      171.63      141.18      2.53 o 
  -2  12   1      160.61      215.33      3.95 o 
  -1  12   1       40.96       18.18      1.14 o 
   0  12   1      551.52      647.58      9.22 o 
   1  12   1     5651.76     5613.44     78.99 o 
   2  12   1        0.00        0.20      0.60 o 
   3  12   1      383.17      342.84      4.16 o 
   4  12   1        1.17       -0.60      0.86 o 
   5  12   1        4.75       14.40      1.36 o 
   6  12   1       10.96        5.23      1.76 o 
   7  12   1      114.91      117.56      5.27 o 
   8  12   1       26.32       27.75      4.39 o 
  -8  13   1       66.35       75.13      8.92 o 
  -7  13   1        4.08        5.63      3.66 o 
  -6  13   1      311.36      334.87      8.12 o 
  -5  13   1       36.40       32.64      2.20 o 
  -4  13   1      320.62      330.46      5.23 o 
  -3  13   1       19.23       23.49      1.15 o 
  -2  13   1     2670.98     2675.03     42.01 o 
  -1  13   1      402.24      482.39      7.97 o 
   0  13   1      126.50      114.30      3.78 o 
   1  13   1        3.18        1.85      1.06 o 
   2  13   1      261.99      212.95      2.65 o 
   3  13   1       21.79       33.27      1.30 o 
   4  13   1      582.36      547.82      6.35 o 
   5  13   1        0.06        2.34      1.08 o 
   6  13   1        1.93        0.15      1.59 o 
   7  13   1       77.90       73.55      4.43 o 
   8  13   1       37.71       31.58      4.62 o 
  -8  14   1       21.43       18.83     10.61 o 
  -7  14   1       64.86       65.83      3.93 o 
  -6  14   1      292.11      256.88      5.93 o 
  -5  14   1      659.47      616.15      8.58 o 
  -4  14   1       24.61       22.38      1.56 o 
  -3  14   1      151.03      133.66      2.36 o 
  -2  14   1      160.50      144.49      2.70 o 
  -1  14   1      114.22      233.47      4.02 o 
   0  14   1       43.20       55.13      1.83 o 
   1  14   1     6430.72     6672.48     66.03 o 
   2  14   1      163.47      188.60      2.46 o 
   3  14   1      499.44      503.41      5.33 o 
   4  14   1      411.70      384.43      4.85 o 
   5  14   1      297.65      288.82      6.75 o 
   6  14   1       19.64       15.45      2.19 o 
   7  14   1       61.87       58.69      4.17 o 
   8  14   1       22.93       21.67      4.30 o 
  -8  15   1        0.39        6.41      5.40 o 
  -7  15   1        6.77        6.30      2.31 o 
  -6  15   1      214.53      240.45      6.19 o 
  -5  15   1        2.75        3.88      1.42 o 
  -4  15   1      140.57      167.52      3.46 o 
  -3  15   1      357.64      326.80      3.99 o 
  -2  15   1      894.19      832.54      9.00 o 
  -1  15   1     1079.00     1217.35     15.15 o 
   0  15   1     1473.96     1836.98     21.95 o 
   1  15   1      386.55      338.34      4.19 o 
   2  15   1       67.11       42.92      1.28 o 
   3  15   1       17.93       20.38      1.21 o 
   4  15   1      266.13      233.81      3.63 o 
   5  15   1      584.57      534.61      7.46 o 
   6  15   1      254.37      231.14      5.92 o 
   7  15   1        0.35        1.36      2.39 o 
   8  15   1        3.62       -3.55      3.55 o 
  -8  16   1        4.55        7.76      8.84 o 
  -7  16   1       25.71       27.93      3.11 o 
  -6  16   1       40.43       36.44      2.97 o 
  -5  16   1      126.86      122.80      3.43 o 
  -4  16   1        2.40        4.31      1.08 o 
  -3  16   1      720.80      641.98      6.79 o 
  -2  16   1      276.83      267.23      3.99 o 
  -1  16   1     1354.47     1213.38     15.02 o 
   0  16   1     3783.09     4242.26     44.84 o 
   1  16   1     1846.10     1805.90     16.77 o 
   2  16   1       58.78       43.66      1.29 o 
   3  16   1     1188.38     1153.16     10.42 o 
   4  16   1       76.09       64.53      2.43 o 
   5  16   1      272.40      291.93      5.57 o 
   6  16   1        1.71        2.63      1.83 o 
   7  16   1       30.72       30.25      3.24 o 
   8  16   1        1.00        0.14      3.46 o 
  -8  17   1       14.13       12.91      5.89 o 
  -7  17   1        0.16        0.17      2.16 o 
  -6  17   1      218.53      238.94      6.67 o 
  -5  17   1        2.30       -0.93      1.44 o 
  -4  17   1      379.42      370.24      4.90 o 
  -3  17   1       44.16       40.67      1.47 o 
  -2  17   1      438.08      500.40      6.10 o 
  -1  17   1        9.28        9.84      1.57 o 
   0  17   1     5492.47     5647.43     59.11 o 
   1  17   1       19.37       32.17      1.01 o 
   2  17   1      369.75      309.91      3.81 o 
   3  17   1        1.15        2.50      0.75 o 
   4  17   1        5.94       13.60      1.84 o 
   5  17   1      438.38      383.26      5.69 o 
   6  17   1       71.85       80.01      3.65 o 
   7  17   1        0.03        1.21      2.52 o 
   8  17   1        7.26        3.65      4.50 o 
  -8  18   1       51.33       59.82      8.49 o 
  -7  18   1       54.09       53.49      3.76 o 
  -6  18   1       92.33       75.84      3.95 o 
  -5  18   1        8.51        9.06      1.82 o 
  -4  18   1       22.22       25.24      1.59 o 
  -3  18   1     1161.98     1044.65     10.95 o 
  -2  18   1       39.46       44.23      1.53 o 
  -1  18   1     2086.46     1926.54     21.43 o 
   0  18   1      864.27      895.66     10.78 o 
   1  18   1     1223.80     1107.48     12.10 o 
   2  18   1       37.24       41.25      1.36 o 
   3  18   1      762.50      760.84      7.40 o 
   4  18   1        1.31       -0.62      1.01 o 
   5  18   1      127.33      141.39      4.08 o 
   6  18   1        0.03        2.90      2.11 o 
   7  18   1      270.40      292.50      7.40 o 
   8  18   1        1.47       -3.23      3.52 o 
  -8  19   1      146.01      162.51      9.98 o 
  -7  19   1        1.27        1.41      2.10 o 
  -6  19   1      211.39      223.94      5.75 o 
  -5  19   1       15.38       25.67      2.19 o 
  -4  19   1      192.56      239.71      3.99 o 
  -3  19   1       45.76       41.27      1.94 o 
  -2  19   1     1381.20     1360.42     13.54 o 
  -1  19   1       47.63       50.97      1.81 o 
   0  19   1      869.10      769.37      9.54 o 
   1  19   1       84.18       79.18      1.89 o 
   2  19   1      675.43      628.01      6.89 o 
   3  19   1       16.81       12.03      1.16 o 
   4  19   1      541.46      522.35      6.69 o 
   5  19   1        1.57        3.08      1.62 o 
   6  19   1      378.25      346.48      7.37 o 
   7  19   1        9.44        7.42      2.52 o 
  -8  20   1        4.43        6.68      4.65 o 
  -7  20   1       69.85       56.49      3.67 o 
  -6  20   1       14.53       11.89      2.21 o 
  -5  20   1      734.27      647.93     13.47 o 
  -4  20   1      112.47       94.55      2.58 o 
  -3  20   1     1638.86     1573.14     15.03 o 
  -2  20   1       77.54       65.70      1.87 o 
  -1  20   1      965.48      810.05      9.59 o 
   0  20   1       12.27       26.02      1.38 o 
   1  20   1     1137.48      990.39     10.96 o 
   2  20   1        2.34        0.62      0.67 o 
   3  20   1      594.26      605.54      6.93 o 
   4  20   1      103.06       91.20      2.94 o 
   5  20   1      852.85      799.41     11.26 o 
   6  20   1       15.98       15.68      2.42 o 
   7  20   1      113.79      133.27      5.58 o 
  -7  21   1        4.75        7.45      2.54 o 
  -6  21   1      204.27      218.67      5.73 o 
  -5  21   1      119.53      120.51      5.83 o 
  -4  21   1     1248.00     1255.37     12.87 o 
  -3  21   1      462.40      440.64      5.84 o 
  -2  21   1     1394.21     1412.68     15.00 o 
  -1  21   1      415.14      369.81      5.32 o 
   0  21   1     1488.26     1460.97     15.93 o 
   1  21   1      806.87      839.60      9.54 o 
   2  21   1     1662.20     1631.71     15.08 o 
   3  21   1      561.04      513.05      6.12 o 
   4  21   1      258.32      241.93      4.71 o 
   5  21   1        3.34        5.06      1.73 o 
   6  21   1      142.57      143.38      4.88 o 
   7  21   1        3.70       10.05      2.62 o 
  -7  22   1      104.41      100.68      5.06 o 
  -6  22   1       55.95       55.36      3.95 o 
  -5  22   1      281.74      271.21      5.56 o 
  -4  22   1      307.96      316.79      4.83 o 
  -3  22   1     3834.04     3779.45     36.78 o 
  -2  22   1       14.95       25.14      1.47 o 
  -1  22   1     3176.99     2967.75     29.21 o 
   0  22   1        3.80        4.04      0.91 o 
   1  22   1      354.47      289.18      4.64 o 
   2  22   1      224.37      199.02      3.23 o 
   3  22   1     2097.92     2084.97     20.55 o 
   4  22   1       18.55       18.99      1.78 o 
   5  22   1      184.44      190.83      4.77 o 
   6  22   1        2.70        1.34      2.59 o 
   7  22   1       83.59       85.30      5.60 o 
  -7  23   1       25.22       25.20      3.25 o 
  -6  23   1       14.73       19.35      2.46 o 
  -5  23   1       22.34       18.85      2.07 o 
  -4  23   1      206.17      236.01      4.30 o 
  -3  23   1      410.71      410.99      5.71 o 
  -2  23   1      181.98      205.81      3.71 o 
  -1  23   1      341.61      288.64      4.39 o 
   0  23   1     3831.41     3934.65     38.00 o 
   1  23   1      265.84      287.03      4.75 o 
   2  23   1      431.28      452.55      5.80 o 
   3  23   1      171.62      168.60      3.64 o 
   4  23   1     1191.53     1168.47     13.69 o 
   5  23   1       19.59       20.54      2.26 o 
   6  23   1       77.49       66.64      4.09 o 
   7  23   1        4.05        4.23      2.72 o 
  -7  24   1       43.32       33.35      3.57 o 
  -6  24   1        2.50        8.56      2.50 o 
  -5  24   1      339.51      324.87      6.00 o 
  -4  24   1      424.96      398.66      5.94 o 
  -3  24   1       10.50       16.21      1.44 o 
  -2  24   1        3.88        9.55      1.53 o 
  -1  24   1     1215.06     1169.06     12.77 o 
   0  24   1       51.74       50.69      2.39 o 
   1  24   1     2420.41     2306.52     24.36 o 
   2  24   1     1615.83     1566.01     16.16 o 
   3  24   1       69.93       87.49      3.77 o 
   4  24   1      107.01      119.37      3.64 o 
   5  24   1       68.66       75.38      3.32 o 
   6  24   1       12.62       10.35      2.44 o 
   7  24   1      120.08      123.20      5.77 o 
  -7  25   1        1.55        3.27      2.49 o 
  -6  25   1       81.89       97.38      4.24 o 
  -5  25   1        4.31        2.76      1.66 o 
  -4  25   1       35.73       53.10      2.29 o 
  -3  25   1      270.75      295.11      4.67 o 
  -2  25   1     5064.24     5098.48     49.20 o 
  -1  25   1      111.90      132.86      2.90 o 
   0  25   1      916.91      951.95     10.74 o 
   1  25   1        2.58        6.10      0.99 o 
   2  25   1      151.39      178.90      4.10 o 
   3  25   1     1261.62     1187.32     13.60 o 
   4  25   1      254.34      258.89      5.91 o 
   5  25   1        8.02        7.67      1.92 o 
   6  25   1       62.41       66.74      3.76 o 
   7  25   1       55.37       65.72      5.17 o 
  -7  26   1       20.72       26.06      3.44 o 
  -6  26   1       15.79       22.57      3.12 o 
  -5  26   1      221.63      219.37      5.77 o 
  -4  26   1       20.77       19.62      1.74 o 
  -3  26   1      429.66      404.82      6.47 o 
  -2  26   1      103.93       94.98      3.13 o 
  -1  26   1     1748.35     1699.89     21.95 o 
   0  26   1      238.82      258.26      4.27 o 
   1  26   1      763.48      808.89     10.40 o 
   2  26   1      836.76      771.94      9.70 o 
   3  26   1      201.24      202.95      4.64 o 
   4  26   1      158.17      149.91      4.07 o 
   5  26   1      555.66      535.44      9.43 o 
   6  26   1        3.38        5.68      2.10 o 
   7  26   1       24.94       16.59      3.47 o 
  -7  27   1       15.20       11.44      3.13 o 
  -6  27   1      108.12      109.49      4.51 o 
  -5  27   1        3.78        2.60      1.95 o 
  -4  27   1        7.83       11.03      1.75 o 
  -3  27   1      603.78      583.44      8.38 o 
  -2  27   1        3.44        6.06      1.24 o 
  -1  27   1        0.12        3.02      1.10 o 
   0  27   1      863.88      872.05     10.11 o 
   1  27   1      738.32      731.13     10.62 o 
   2  27   1      164.81      149.81      5.38 o 
   3  27   1       35.88       39.68      2.13 o 
   4  27   1      227.23      237.06      5.51 o 
   5  27   1       40.47       55.06      3.09 o 
   6  27   1       97.88      118.47      4.46 o 
   7  27   1       60.19       56.94      4.87 o 
  -7  28   1      143.90      168.59      9.47 o 
  -6  28   1        2.80        1.67      3.00 o 
  -5  28   1        9.34        6.19      2.12 o 
  -4  28   1      149.14      154.43      4.37 o 
  -3  28   1       37.45       31.51      2.01 o 
  -2  28   1      324.66      325.44      5.24 o 
  -1  28   1      627.17      607.16      7.81 o 
   0  28   1       33.35       54.45      2.00 o 
   1  28   1      334.44      365.71      6.12 o 
   2  28   1      187.28      160.89      3.88 o 
   3  28   1      526.89      483.65      7.02 o 
   4  28   1       11.49       16.18      2.22 o 
   5  28   1       33.15       25.25      2.54 o 
   6  28   1        0.52        0.11      2.03 o 
   7  28   1      132.66      127.33     14.04 o 
  -7  29   1       52.64       64.13      5.31 o 
  -6  29   1       12.60        7.69      2.60 o 
  -5  29   1        2.57        3.70      1.95 o 
  -4  29   1      128.92      122.87      4.08 o 
  -3  29   1       48.15       40.30      2.37 o 
  -2  29   1      430.85      473.83      6.75 o 
  -1  29   1      131.85      150.48      3.37 o 
   0  29   1      482.74      511.30      7.16 o 
   1  29   1        9.88       16.08      1.56 o 
   2  29   1       65.52       74.43      2.78 o 
   3  29   1       86.92      105.81      4.73 o 
   4  29   1      121.83      119.09      4.11 o 
   5  29   1        0.53        3.15      1.78 o 
   6  29   1       18.42       13.22      2.53 o 
  -7  30   1        0.51       -2.67      2.67 o 
  -6  30   1       89.36      105.83      8.06 o 
  -5  30   1      145.55      131.37      4.73 o 
  -4  30   1        0.16        2.08      1.82 o 
  -3  30   1      135.62      131.63      4.01 o 
  -2  30   1        2.51        2.04      1.23 o 
  -1  30   1      299.39      278.82      5.12 o 
   0  30   1       44.88       50.97      2.10 o 
   1  30   1      450.01      406.46      6.33 o 
   2  30   1        9.31        5.03      1.36 o 
   3  30   1      309.76      284.36      5.23 o 
   4  30   1       26.78       15.43      2.19 o 
   5  30   1      127.33      111.75      5.75 o 
   6  30   1       33.75       27.55      4.06 o 
  -6  31   1      207.92      222.55      7.45 o 
  -5  31   1       14.50        8.03      2.20 o 
  -4  31   1      468.41      476.24      9.18 o 
  -3  31   1       11.88        8.68      2.18 o 
  -2  31   1       74.71       99.69      2.92 o 
  -1  31   1       66.37       55.35      2.48 o 
   0  31   1       24.93       42.77      2.33 o 
   1  31   1       13.90       15.60      1.99 o 
   2  31   1      741.30      757.88     12.19 o 
   3  31   1       67.50       55.64      2.85 o 
   4  31   1      244.43      244.72      5.80 o 
   5  31   1       42.71       46.23      3.38 o 
   6  31   1       20.85       18.32      3.06 o 
  -6  32   1        1.14        0.65      2.44 o 
  -5  32   1       66.42       64.20      6.86 o 
  -4  32   1       64.39       81.16      3.91 o 
  -3  32   1      978.90      931.03     15.20 o 
  -2  32   1      426.96      358.44      6.46 o 
  -1  32   1       22.68       31.96      1.95 o 
   0  32   1       80.57       81.76      3.18 o 
   1  32   1       40.21       40.67      2.64 o 
   2  32   1        4.39        5.22      1.81 o 
   3  32   1      984.41      948.91     14.13 o 
   4  32   1        0.37        2.53      1.85 o 
   5  32   1      324.93      328.52      8.21 o 
   6  32   1        2.54       -0.27      4.54 o 
  -6  33   1       58.52       66.72      4.78 o 
  -5  33   1       80.47      103.26      5.04 o 
  -4  33   1      649.15      652.24     12.28 o 
  -3  33   1       33.08       25.23      3.36 o 
  -2  33   1       91.88       97.14      3.32 o 
  -1  33   1       17.01       10.38      1.49 o 
   0  33   1      314.22      313.55      5.79 o 
   1  33   1      236.41      167.19      4.56 o 
   2  33   1      397.98      435.13      9.43 o 
   3  33   1       63.66       77.87      3.45 o 
   4  33   1      222.88      224.09      5.58 o 
   5  33   1        8.04        4.40      2.28 o 
   6  33   1       41.76       38.14      4.25 o 
  -6  34   1        4.76        7.74      3.40 o 
  -5  34   1      197.58      190.71      6.51 o 
  -4  34   1        0.12        2.61      1.99 o 
  -3  34   1      697.56      712.20     12.70 o 
  -2  34   1        4.97        2.25      2.43 o 
  -1  34   1      786.41      699.14      9.92 o 
   0  34   1        6.06       13.22      1.73 o 
   1  34   1      795.23      706.92     13.79 o 
   2  34   1       18.71       26.95      2.91 o 
   3  34   1     1012.67      993.92     14.72 o 
   4  34   1       13.19        8.43      2.16 o 
   5  34   1        7.13        5.21      2.52 o 
   6  34   1        1.10        3.21      3.03 o 
  -6  35   1       14.71       18.57      4.03 o 
  -5  35   1        8.08       11.01      2.73 o 
  -4  35   1      232.37      242.05      6.80 o 
  -3  35   1       17.09       27.73      2.77 o 
  -2  35   1      445.03      421.02      9.87 o 
  -1  35   1        5.34       11.56      1.92 o 
   0  35   1      378.92      400.02      7.14 o 
   1  35   1        5.79       12.81      2.37 o 
   2  35   1     1064.21     1086.93     17.83 o 
   3  35   1        4.50        8.50      2.29 o 
   4  35   1       73.84       65.72      3.44 o 
   5  35   1        1.76       -0.01      2.32 o 
   6  35   1       26.31       11.13      4.32 o 
  -6  36   1        0.55        0.48      3.12 o 
  -5  36   1      164.31      163.82      6.64 o 
  -4  36   1       23.51       30.78      3.04 o 
  -3  36   1      472.31      475.82      9.82 o 
  -2  36   1       34.06       26.34      3.23 o 
  -1  36   1      353.79      360.86      7.02 o 
   0  36   1       23.52       34.06      3.06 o 
   1  36   1      638.90      631.02     12.96 o 
   2  36   1       50.82       63.62      4.94 o 
   3  36   1      297.24      319.10      8.16 o 
   4  36   1        0.86       -0.16      1.88 o 
   5  36   1      135.15      155.23      5.94 o 
  -5  37   1       13.28       13.68      3.08 o 
  -4  37   1      359.95      400.86      8.74 o 
  -3  37   1        2.45        5.88      2.31 o 
  -2  37   1      478.89      484.27     11.91 o 
  -1  37   1        1.79        1.47      1.65 o 
   0  37   1      394.30      432.03      9.27 o 
   1  37   1        0.05        3.32      2.14 o 
   2  37   1      575.42      569.35     11.42 o 
   3  37   1        0.17       -0.54      2.26 o 
   4  37   1      315.94      306.23      6.66 o 
   5  37   1        0.83        0.27      2.94 o 
  -5  38   1      165.98      177.63      7.66 o 
  -4  38   1       52.28       54.03      4.90 o 
  -3  38   1       47.02       35.70      3.27 o 
  -2  38   1       22.49       14.24      2.54 o 
  -1  38   1      248.44      265.93      5.85 o 
   0  38   1        8.74       13.29      2.49 o 
   1  38   1      447.39      467.36     10.86 o 
   2  38   1        4.03        7.57      2.41 o 
   3  38   1       79.30       87.21      4.80 o 
   4  38   1       61.10       68.79      3.61 o 
   5  38   1       74.88       68.17      9.70 o 
  -5  39   1        7.39        9.85      3.38 o 
  -4  39   1        3.62        2.45      2.44 o 
  -3  39   1        2.19        7.73      2.39 o 
  -2  39   1      164.94      178.23      6.95 o 
  -1  39   1        0.37        2.95      1.64 o 
   0  39   1      209.43      237.44      6.75 o 
   1  39   1        6.69       13.24      2.64 o 
   2  39   1      101.91       93.09      4.73 o 
   3  39   1       96.80      110.00      5.37 o 
   4  39   1        9.69       10.54      3.58 o 
   5  39   1        4.78        9.67      4.21 o 
  -5  40   1       57.05       54.84      5.16 o 
  -4  40   1        0.25        3.20      2.49 o 
  -3  40   1      183.04      171.30      5.95 o 
  -2  40   1        1.47        3.95      2.50 o 
  -1  40   1      383.94      368.25      9.27 o 
   0  40   1       31.03       26.04      3.10 o 
   1  40   1      358.66      397.69     11.92 o 
   2  40   1        5.30        6.17      2.64 o 
   3  40   1        4.06        4.45      2.67 o 
   4  40   1        1.05       -1.07      3.25 o 
   5  40   1       48.51       45.72      5.02 o 
  -5  41   1        0.09       -0.86      3.77 o 
  -4  41   1       52.15       59.00      4.25 o 
  -3  41   1      101.96      107.90      6.41 o 
  -2  41   1      119.82      157.86      5.36 o 
  -1  41   1       64.97       73.46      4.17 o 
   0  41   1      105.06      118.60      5.17 o 
   1  41   1       65.72       62.72      4.10 o 
   2  41   1       17.45        7.48      2.68 o 
   3  41   1       44.77       38.38      4.60 o 
   4  41   1       11.24       14.69      5.08 o 
  -4  42   1       18.53       16.32      3.35 o 
  -3  42   1        1.60        2.02      2.50 o 
  -2  42   1       55.21       63.15      3.60 o 
  -1  42   1       73.66       73.25      5.63 o 
   0  42   1       32.38       28.71      3.28 o 
   1  42   1       14.14       13.17      2.81 o 
   2  42   1      132.72      155.79      6.07 o 
   3  42   1       69.23       57.43      6.37 o 
   4  42   1        6.71        1.83      6.48 o 
  -4  43   1       96.84       82.64      5.27 o 
  -3  43   1       23.99       25.44      3.38 o 
  -2  43   1       14.40       15.53      3.76 o 
  -1  43   1        0.03       -0.59      2.55 o 
   0  43   1       47.51       47.73      3.87 o 
   1  43   1       14.30       20.23      3.33 o 
   2  43   1      236.43      257.83     14.18 o 
   3  43   1       22.46        7.46      4.36 o 
   4  43   1       10.87        7.22      4.45 o 
  -4  44   1        1.68        6.41      3.56 o 
  -3  44   1      206.31      191.05      6.60 o 
  -2  44   1       20.85       17.35      7.28 o 
  -1  44   1      161.16      151.61     11.23 o 
   0  44   1        0.60        3.96      2.60 o 
   1  44   1       43.07       31.92      3.91 o 
   2  44   1       29.58       34.50      5.33 o 
   3  44   1      113.15       93.21      9.67 o 
  -3  45   1       14.00       19.97      3.18 o 
  -2  45   1       99.87      114.26      7.65 o 
  -1  45   1        0.44       -0.05      3.10 o 
   0  45   1      104.72      116.71      6.00 o 
   1  45   1        1.04       -0.26      3.24 o 
   2  45   1       87.99      106.80      7.86 o 
   3  45   1        5.26       -2.26      3.68 o 
  -3  46   1      173.14      174.26     15.38 o 
  -2  46   1       27.32       18.13      7.85 o 
  -1  46   1       62.83       48.45      5.29 o 
   0  46   1        0.94        0.53      3.62 o 
   1  46   1      117.53       94.79      7.44 o 
   2  46   1        0.04        3.05      5.10 o 
   3  46   1      168.20      132.65     17.24 o 
  -2  47   1      122.02      127.42      7.55 o 
  -1  47   1       12.82       40.08      5.02 o 
   0  47   1       25.68       28.80      5.30 o 
   1  47   1        4.06        8.29      3.86 o 
   2  47   1       91.96      104.70      8.03 o 
  -2  48   1       30.74       37.01      5.06 o 
  -1  48   1      901.16      918.69     24.44 o 
   0  48   1       36.81       65.95      7.08 o 
   1  48   1       63.60       42.94      6.14 o 
   2  48   1        5.82       15.48     10.17 o 
  -1  49   1      136.03      162.72     11.89 o 
   0  49   1      767.38      852.69     54.83 o 
  -8   0   2       81.58       73.87      8.75 o 
  -6   0   2      110.85       83.65      7.11 o 
  -4   0   2     1412.97     1223.84     29.02 o 
  -2   0   2     4618.13     5299.51    152.99 o 
   0   0   2    14302.76    13549.81    476.45 o 
   2   0   2     3344.69     3242.57     44.49 o 
   4   0   2      825.38      947.89     10.87 o 
   6   0   2       23.65       37.75      8.19 o 
   8   0   2       13.65       22.99      6.63 o 
  -8   1   2        0.56       -1.79      3.69 o 
  -7   1   2      117.06      126.26      6.70 o 
  -6   1   2       52.47       43.12      4.07 o 
  -5   1   2      164.37      186.91      6.35 o 
  -4   1   2      217.60      204.42      4.59 o 
  -3   1   2     1617.66     1774.20     20.45 o 
  -2   1   2      657.62      680.95     21.67 o 
  -1   1   2    39234.79    44217.83   1270.38 o 
   0   1   2    28697.17    30854.47    542.24 o 
   1   1   2     1711.09     1679.25     21.45 o 
   2   1   2       26.95       36.21      1.35 o 
   3   1   2      110.26       84.84      1.81 o 
   4   1   2      294.35      306.43      3.64 o 
   5   1   2     1103.97     1065.25     11.25 o 
   6   1   2        9.58       16.94      2.53 o 
   7   1   2       93.78       89.56      4.53 o 
   8   1   2        0.04        0.20      3.40 o 
  -8   2   2      104.16       84.51      7.35 o 
  -7   2   2        0.21        1.53      3.04 o 
  -6   2   2       25.27       19.05      3.26 o 
  -5   2   2      870.69      885.76     16.87 o 
  -4   2   2       93.53       85.58      3.03 o 
  -3   2   2       96.39      117.95      2.58 o 
  -2   2   2     2843.07     2913.49     61.41 o 
  -1   2   2     3548.81     3837.67    110.99 o 
   0   2   2     2133.86     2009.80     30.80 o 
   1   2   2     1093.61     1151.89     14.06 o 
   2   2   2     1545.21     1542.63     15.79 o 
   3   2   2      756.26      765.02      7.24 o 
   4   2   2     3461.24     3448.23     24.25 o 
   5   2   2     1052.68     1053.37     10.86 o 
   6   2   2     1025.89     1108.95     17.04 o 
   7   2   2        4.12        1.11      2.26 o 
   8   2   2       75.94       88.75     10.61 o 
  -8   3   2       14.20       10.46      6.19 o 
  -7   3   2      109.47      105.64      5.50 o 
  -6   3   2      218.61      218.57     11.42 o 
  -5   3   2     1303.86     1342.45     39.19 o 
  -4   3   2       26.32       37.31      2.12 o 
  -3   3   2     1785.25     1860.46     19.81 o 
  -2   3   2        3.75        5.01      1.25 o 
  -1   3   2       10.46        8.03      0.96 o 
   0   3   2     2366.21     2376.81     60.35 o 
   1   3   2     1019.60     1003.84     12.03 o 
   2   3   2       36.04       51.76      1.39 o 
   3   3   2     1185.11     1019.07      9.97 o 
   4   3   2       56.89       64.26      1.87 o 
   5   3   2     1118.18     1086.75     11.58 o 
   6   3   2       16.98       15.92      2.18 o 
   7   3   2       60.82       56.81      4.11 o 
   8   3   2       19.15       33.14      5.15 o 
  -8   4   2        3.69       -0.31      3.84 o 
  -7   4   2        4.88        4.05      2.87 o 
  -6   4   2      418.18      433.30     11.11 o 
  -5   4   2       33.31       41.19      3.15 o 
  -4   4   2     1147.34     1094.87     14.03 o 
  -3   4   2       52.23       68.61      1.77 o 
  -2   4   2     1297.37     1287.32     18.09 o 
  -1   4   2      286.08      293.08      9.09 o 
   0   4   2       35.38       64.16      2.70 o 
   1   4   2     8036.23     8092.93    115.95 o 
   2   4   2      898.90      855.39      8.58 o 
   3   4   2      124.10      122.77      2.29 o 
   4   4   2     1679.80     1674.31     13.08 o 
   5   4   2       52.47       63.95      2.18 o 
   6   4   2        2.04        2.04      1.89 o 
   7   4   2       10.01       14.45      3.22 o 
   8   4   2       79.76       85.83      6.86 o 
  -8   5   2        4.30        3.77      3.97 o 
  -7   5   2       16.85       18.27      3.72 o 
  -6   5   2        0.32       -0.41      2.19 o 
  -5   5   2      183.21      206.98      5.39 o 
  -4   5   2       16.58       21.64      1.65 o 
  -3   5   2       46.53       58.75      1.82 o 
  -2   5   2       83.29       77.33      1.74 o 
  -1   5   2       18.29       30.52      1.86 o 
   0   5   2     1093.79     1132.44     14.65 o 
   1   5   2     3884.28     3709.19     43.05 o 
   2   5   2      108.65      123.68      1.96 o 
   3   5   2      904.81      817.93      8.21 o 
   4   5   2        6.79        5.88      0.98 o 
   5   5   2       91.15       88.15      2.46 o 
   6   5   2        3.51        3.98      1.86 o 
   7   5   2      176.79      166.52      7.89 o 
   8   5   2        2.00        5.18      3.41 o 
  -8   6   2       50.48       53.98      6.56 o 
  -7   6   2       61.50       57.60      4.76 o 
  -6   6   2       34.84       42.36      5.65 o 
  -5   6   2      196.38      209.15      4.63 o 
  -4   6   2        2.63        6.42      1.05 o 
  -3   6   2      472.54      600.01      6.90 o 
  -2   6   2      802.07      738.88     12.71 o 
  -1   6   2     2176.64     2307.17     34.59 o 
   0   6   2       55.33       87.78      1.90 o 
   1   6   2     1740.64     1891.23     22.53 o 
   2   6   2     2033.42     2089.29     17.33 o 
   3   6   2     1059.84     1126.54     10.33 o 
   4   6   2      566.59      588.41      5.84 o 
   5   6   2       83.92       85.79      2.42 o 
   6   6   2       60.91       73.29      3.30 o 
   7   6   2       10.91        9.85      2.67 o 
   8   6   2       33.96       48.88      5.04 o 
  -8   7   2        2.06        1.02      4.35 o 
  -7   7   2       19.73       11.19      3.27 o 
  -6   7   2       78.13       81.15      4.75 o 
  -5   7   2      302.32      330.26      6.49 o 
  -4   7   2      664.88      733.39      9.03 o 
  -3   7   2       64.43       92.12      2.97 o 
  -2   7   2       61.59       66.63      2.43 o 
  -1   7   2     2108.71     2434.75     36.52 o 
   0   7   2       61.50       75.20      1.83 o 
   1   7   2     3731.00     3575.51     41.42 o 
   2   7   2      417.15      472.93      4.86 o 
   3   7   2     2233.08     2096.54     17.77 o 
   4   7   2      135.96      128.10      3.10 o 
   5   7   2      253.39      237.72      3.84 o 
   6   7   2       46.56       41.57      3.34 o 
   7   7   2       71.09       80.60      5.57 o 
   8   7   2       16.14        8.43      5.63 o 
  -8   8   2       18.48       11.53      4.40 o 
  -7   8   2        1.88       -2.51      2.51 o 
  -6   8   2       36.87       41.83      5.30 o 
  -5   8   2        4.08        6.13      2.23 o 
  -4   8   2      317.03      297.98      5.09 o 
  -3   8   2       94.97       96.73      2.22 o 
  -2   8   2     3267.44     3339.97     45.42 o 
  -1   8   2      180.15      191.14      4.00 o 
   0   8   2       19.79        9.50      1.32 o 
   1   8   2      276.86      288.81      4.10 o 
   2   8   2      103.50       61.39      1.45 o 
   3   8   2      857.12      940.16      8.91 o 
   4   8   2      306.58      286.54      4.55 o 
   5   8   2       79.68       89.92      2.48 o 
   6   8   2       55.46       70.50      4.32 o 
   7   8   2       16.42       18.97      3.00 o 
   8   8   2       80.78       90.95      5.97 o 
  -8   9   2        0.41       -2.27      3.59 o 
  -7   9   2       67.21       72.89      5.19 o 
  -6   9   2       25.17       32.56      3.43 o 
  -5   9   2      123.54      134.53      3.74 o 
  -4   9   2        4.08        3.80      1.12 o 
  -3   9   2      638.67      691.66      7.91 o 
  -2   9   2     1068.50     1187.53     17.67 o 
  -1   9   2        9.03        9.84      1.34 o 
   0   9   2      407.22      413.34      6.42 o 
   1   9   2     3267.27     3188.81     32.72 o 
   2   9   2     1099.53     1292.59     11.16 o 
   3   9   2      111.72       61.23      1.68 o 
   4   9   2        0.03       -0.05      1.01 o 
   5   9   2      254.45      256.65      4.03 o 
   6   9   2       67.03       69.17      3.08 o 
   7   9   2      260.83      265.68      8.54 o 
   8   9   2        3.20        5.74      3.54 o 
  -8  10   2       14.00       11.98      4.29 o 
  -7  10   2        7.50       10.43      3.57 o 
  -6  10   2      244.83      235.02      7.55 o 
  -5  10   2      240.56      213.87      4.77 o 
  -4  10   2      256.83      239.19      5.64 o 
  -3  10   2      460.07      508.36      5.93 o 
  -2  10   2     1039.70      898.35     13.91 o 
  -1  10   2        5.94        9.71      1.52 o 
   0  10   2     1332.87     1236.76     16.56 o 
   1  10   2       76.84       83.29      2.53 o 
   2  10   2     2814.30     2856.80     23.61 o 
   3  10   2      270.61      281.31      3.58 o 
   4  10   2      593.84      636.82      7.43 o 
   5  10   2       29.26       31.96      1.84 o 
   6  10   2       67.03       86.71      4.22 o 
   7  10   2       11.26        7.11      2.63 o 
   8  10   2      113.68      120.59     12.43 o 
  -8  11   2        5.38        5.22      4.13 o 
  -7  11   2      198.24      190.54      7.58 o 
  -6  11   2      215.64      191.66     11.80 o 
  -5  11   2      520.92      531.36      8.80 o 
  -4  11   2       61.67       71.76      2.43 o 
  -3  11   2       50.82       34.92      1.44 o 
  -2  11   2      383.46      441.66     12.21 o 
  -1  11   2     2833.32     2724.03     68.16 o 
   0  11   2      118.12      117.29      2.54 o 
   1  11   2     4754.61     4843.00     46.51 o 
   2  11   2      223.35      284.15      3.44 o 
   3  11   2     1477.43     1471.40     12.63 o 
   4  11   2       87.24       90.54      2.61 o 
   5  11   2      327.52      308.53      4.90 o 
   6  11   2       35.00       33.49      2.59 o 
   7  11   2       55.25       46.38      3.38 o 
   8  11   2        7.03        2.73      2.99 o 
  -8  12   2       95.56       98.43      7.72 o 
  -7  12   2        1.06        3.27      2.68 o 
  -6  12   2      335.50      315.93      9.16 o 
  -5  12   2       40.18       39.59      2.35 o 
  -4  12   2      674.26      645.83     12.16 o 
  -3  12   2      112.98      122.07      2.58 o 
  -2  12   2     1382.06     1246.35     23.86 o 
  -1  12   2        3.71        8.29      1.57 o 
   0  12   2     3461.92     3463.67     37.76 o 
   1  12   2      101.22      146.06      2.96 o 
   2  12   2     6263.88     6658.27     52.30 o 
   3  12   2       15.87       24.78      1.21 o 
   4  12   2      357.29      334.89      4.63 o 
   5  12   2       76.21       69.20      2.42 o 
   6  12   2      150.04      168.46      5.96 o 
   7  12   2       25.32       22.42      2.81 o 
   8  12   2        6.35       12.20      4.26 o 
  -8  13   2       41.36       34.27      5.77 o 
  -7  13   2       75.75       77.10      5.92 o 
  -6  13   2       24.44       21.91      2.64 o 
  -5  13   2      209.14      261.21      5.53 o 
  -4  13   2       44.92       47.12      2.06 o 
  -3  13   2     1215.94     1174.06     12.54 o 
  -2  13   2        0.73        7.62      1.50 o 
  -1  13   2     8413.14     8465.31    191.08 o 
   0  13   2      105.14      127.29      2.56 o 
   1  13   2     5109.55     5133.75     48.66 o 
   2  13   2      352.12      378.86      5.77 o 
   3  13   2      560.72      545.24      6.05 o 
   4  13   2       29.60       29.27      1.60 o 
   5  13   2      817.60      763.54      8.90 o 
   6  13   2       98.23      114.84      4.15 o 
   7  13   2       83.05       72.22      4.92 o 
   8  13   2        0.03        0.29      3.62 o 
  -8  14   2       10.14        9.33      5.35 o 
  -7  14   2        4.33        0.22      2.60 o 
  -6  14   2       75.44       78.83      3.78 o 
  -5  14   2        5.64        6.48      1.68 o 
  -4  14   2      732.49      790.03      9.81 o 
  -3  14   2       21.42       24.24      1.36 o 
  -2  14   2     1086.23      960.26     12.48 o 
  -1  14   2      349.59      419.25      7.84 o 
   0  14   2     4193.00     4336.64     44.15 o 
   1  14   2     1229.65     1476.17     15.23 o 
   2  14   2     4398.68     4512.88     35.94 o 
   3  14   2        3.39        0.71      0.82 o 
   4  14   2      648.99      775.34      8.35 o 
   5  14   2        3.97        6.04      1.35 o 
   6  14   2      318.29      312.38      6.23 o 
   7  14   2       24.72       28.97      2.70 o 
   8  14   2       72.58       85.95      8.23 o 
  -8  15   2        0.72       -4.26      4.26 o 
  -7  15   2       33.17       38.37      5.17 o 
  -6  15   2        0.00        0.25      1.79 o 
  -5  15   2     1077.85     1086.43     14.98 o 
  -4  15   2        0.34       -0.93      0.93 o 
  -3  15   2     1058.21     1075.11     11.80 o 
  -2  15   2        8.60        9.65      1.08 o 
  -1  15   2     5100.95     5421.05     73.20 o 
   0  15   2      425.15      499.37      6.33 o 
   1  15   2     3449.48     3348.25     32.42 o 
   2  15   2       54.18       67.40      1.55 o 
   3  15   2      436.01      423.14      5.09 o 
   4  15   2       30.74       41.18      1.80 o 
   5  15   2       90.89       96.45      3.33 o 
   6  15   2        6.73        5.05      1.86 o 
   7  15   2       44.77       47.82      3.05 o 
  -8  16   2       40.22       30.33      9.51 o 
  -7  16   2        3.19        0.22      3.87 o 
  -6  16   2      217.68      205.47      5.63 o 
  -5  16   2       97.44       99.04      3.44 o 
  -4  16   2      126.86      125.98      3.20 o 
  -3  16   2        0.27        2.05      1.36 o 
  -2  16   2      779.64      685.66      7.78 o 
  -1  16   2     1039.15     1144.88     14.34 o 
   0  16   2      659.41      590.54      6.84 o 
   1  16   2      201.95      226.29      3.63 o 
   2  16   2     2800.66     2836.26     23.35 o 
   3  16   2      163.18      161.20      2.81 o 
   4  16   2      749.47      753.92      8.19 o 
   5  16   2       10.86        4.75      1.58 o 
   6  16   2      276.45      290.35      5.85 o 
   7  16   2       16.73       18.43      2.51 o 
  -8  17   2        0.08        5.72      9.51 o 
  -7  17   2       47.01       46.44      6.36 o 
  -6  17   2        3.32        3.31      2.22 o 
  -5  17   2      290.01      333.93      7.22 o 
  -4  17   2       11.66        7.27      1.38 o 
  -3  17   2      680.79      736.96      9.44 o 
  -2  17   2        0.04        1.15      0.89 o 
  -1  17   2       73.16       96.46      2.71 o 
   0  17   2      156.14      143.86      3.71 o 
   1  17   2     2679.86     2578.65     26.86 o 
   2  17   2      157.55      151.99      2.52 o 
   3  17   2      627.59      563.72      6.28 o 
   4  17   2        9.01       18.28      1.40 o 
   5  17   2      483.97      450.10      7.03 o 
   6  17   2        0.02        1.61      1.67 o 
   7  17   2      255.98      233.97      7.41 o 
  -8  18   2        1.93        4.88      4.82 o 
  -7  18   2       27.24       28.69      4.49 o 
  -6  18   2      178.13      154.39      6.41 o 
  -5  18   2       87.40       81.81      3.69 o 
  -4  18   2      263.74      250.53      5.57 o 
  -3  18   2       12.59       17.56      1.31 o 
  -2  18   2      213.37      181.38      3.09 o 
  -1  18   2        8.69        2.98      0.98 o 
   0  18   2       49.72       26.99      1.38 o 
   1  18   2      630.34      740.02      8.51 o 
   2  18   2      283.70      280.81      4.01 o 
   3  18   2      121.31      117.69      2.44 o 
   4  18   2     1371.06     1350.14     16.51 o 
   5  18   2      200.56      163.55      4.04 o 
   6  18   2       78.87       91.15      4.20 o 
   7  18   2       88.69       78.02      7.22 o 
  -8  19   2        5.06       11.33      4.60 o 
  -7  19   2        0.53        4.03      3.16 o 
  -6  19   2       61.93       57.08      4.91 o 
  -5  19   2      691.40      663.81     10.72 o 
  -4  19   2       53.32       51.63      2.21 o 
  -3  19   2      313.56      339.67      4.86 o 
  -2  19   2       59.79       53.22      1.78 o 
  -1  19   2        7.83        5.86      1.08 o 
   0  19   2      362.41      331.83      4.65 o 
   1  19   2      960.11      870.74     11.59 o 
   2  19   2        1.43       -0.22      0.76 o 
   3  19   2      667.97      661.99      7.12 o 
   4  19   2       51.99       52.93      2.51 o 
   5  19   2       65.87       70.27      2.84 o 
   6  19   2       12.40        9.42      1.85 o 
   7  19   2        7.81        2.46      2.76 o 
  -7  20   2        4.57        0.86      2.79 o 
  -6  20   2       17.10       16.30      4.74 o 
  -5  20   2        0.96       -1.21      1.81 o 
  -4  20   2        3.96        3.75      1.31 o 
  -3  20   2       24.44       30.30      1.59 o 
  -2  20   2     1468.87     1460.19     15.77 o 
  -1  20   2       50.60       51.19      2.04 o 
   0  20   2      146.09      102.97      3.05 o 
   1  20   2        5.95        5.56      1.01 o 
   2  20   2      517.85      474.13      5.59 o 
   3  20   2       12.61       21.70      1.36 o 
   4  20   2       38.77       49.43      1.97 o 
   5  20   2        5.77        3.14      1.49 o 
   6  20   2      272.92      283.80      5.54 o 
   7  20   2       60.23       58.67      6.03 o 
  -7  21   2        5.81        7.94      4.41 o 
  -6  21   2       41.47       34.77      3.43 o 
  -5  21   2        2.76       -0.33      1.56 o 
  -4  21   2      454.37      492.03      7.56 o 
  -3  21   2       57.56       48.39      2.01 o 
  -2  21   2      338.62      339.32      5.34 o 
  -1  21   2      455.66      450.59      6.37 o 
   0  21   2      375.77      340.15      4.84 o 
   1  21   2      645.34      594.20      7.72 o 
   2  21   2      112.23       93.82      2.43 o 
   3  21   2      432.45      434.99      5.50 o 
   4  21   2       53.42       60.66      2.10 o 
   5  21   2      398.11      369.49      6.17 o 
   6  21   2        2.84        4.12      2.07 o 
   7  21   2       88.96       90.72      5.60 o 
  -7  22   2        1.38        1.46      2.58 o 
  -6  22   2       49.61       43.15      3.76 o 
  -5  22   2       93.17       87.20      4.25 o 
  -4  22   2       55.72       52.50      2.35 o 
  -3  22   2       21.17       30.68      1.75 o 
  -2  22   2      838.37      812.27     10.22 o 
  -1  22   2       28.42       26.63      1.58 o 
   0  22   2      668.68      590.03      7.34 o 
   1  22   2        6.76       12.59      1.28 o 
   2  22   2        5.22        5.46      1.13 o 
   3  22   2      873.64      875.19      9.26 o 
   4  22   2      929.02      945.10     10.71 o 
   5  22   2       34.01       33.34      2.59 o 
   6  22   2       30.25       41.64      3.25 o 
   7  22   2       54.89       57.17      5.39 o 
  -7  23   2       96.51       99.48      5.58 o 
  -6  23   2        1.10        0.91      2.19 o 
  -5  23   2       10.38       15.19      2.57 o 
  -4  23   2       55.71       54.57      2.32 o 
  -3  23   2     2454.54     2472.24     25.08 o 
  -2  23   2      541.08      490.41      7.05 o 
  -1  23   2      469.61      456.83      6.58 o 
   0  23   2        1.89        8.18      1.31 o 
   1  23   2      277.82      281.38      4.71 o 
   2  23   2       11.91       19.02      1.40 o 
   3  23   2        8.63       10.18      1.20 o 
   4  23   2      657.99      604.70      9.86 o 
   5  23   2      361.85      333.90      6.08 o 
   6  23   2        0.81        4.97      2.53 o 
   7  23   2      179.40      171.01      7.98 o 
  -7  24   2        0.38        0.85      2.62 o 
  -6  24   2       72.29       78.06      4.63 o 
  -5  24   2        5.82        5.67      2.33 o 
  -4  24   2      651.03      644.60      8.35 o 
  -3  24   2      360.28      374.20      5.75 o 
  -2  24   2     2199.67     2171.25     23.61 o 
  -1  24   2       33.02       25.44      1.68 o 
   0  24   2      959.48      944.24     11.34 o 
   1  24   2      582.19      482.77      6.48 o 
   2  24   2       32.23       38.23      2.60 o 
   3  24   2        1.18        3.58      1.11 o 
   4  24   2      137.89      156.76      3.71 o 
   5  24   2       65.30       59.09      3.35 o 
   6  24   2      193.81      193.27      7.44 o 
   7  24   2        6.83        6.65      3.58 o 
  -7  25   2        4.97        3.31      2.98 o 
  -6  25   2        6.85        5.27      2.52 o 
  -5  25   2      275.49      275.73      7.47 o 
  -4  25   2       75.41       82.77      2.80 o 
  -3  25   2       38.98       35.48      1.93 o 
  -2  25   2       32.34       27.17      2.04 o 
  -1  25   2     2744.72     2685.59     28.36 o 
   0  25   2       61.57       83.43      2.41 o 
   1  25   2      261.35      278.18      4.55 o 
   2  25   2      941.16      953.91     10.59 o 
   3  25   2     1893.71     1807.98     18.56 o 
   4  25   2        4.00        8.79      1.72 o 
   5  25   2      645.23      596.19     10.08 o 
   6  25   2        0.00        2.30      2.31 o 
   7  25   2        0.79       -2.01      3.12 o 
  -7  26   2        4.89        8.25      2.99 o 
  -6  26   2       17.21       17.28      3.04 o 
  -5  26   2        0.11       -0.66      2.19 o 
  -4  26   2      400.45      416.64      6.96 o 
  -3  26   2      415.35      425.54      9.55 o 
  -2  26   2      184.35      204.65      4.30 o 
  -1  26   2      304.01      310.94      5.29 o 
   0  26   2      987.75      972.88     11.17 o 
   1  26   2        0.00        0.92      1.12 o 
   2  26   2     3779.07     3797.52     35.63 o 
   3  26   2      268.54      274.34      5.17 o 
   4  26   2      358.99      365.88      6.48 o 
   5  26   2        0.01        2.24      2.59 o 
   6  26   2       40.86       38.29      4.35 o 
   7  26   2       22.45       16.39      4.70 o 
  -7  27   2      190.95      202.21      8.68 o 
  -6  27   2       34.89       23.27      3.39 o 
  -5  27   2       47.09       50.81      3.33 o 
  -4  27   2       31.26       34.11      2.36 o 
  -3  27   2      955.11      951.27     12.29 o 
  -2  27   2        1.84        4.50      1.33 o 
  -1  27   2     2064.49     2138.65     23.35 o 
   0  27   2      165.70      175.70      3.57 o 
   1  27   2     1033.68     1023.88     11.74 o 
   2  27   2        6.46        6.83      1.40 o 
   3  27   2      283.14      270.04      5.59 o 
   4  27   2       15.36       13.19      1.74 o 
   5  27   2      166.71      149.09      4.84 o 
   6  27   2       33.69       43.28      3.88 o 
  -7  28   2       36.30       57.05      5.68 o 
  -6  28   2      249.34      283.66      8.40 o 
  -5  28   2      147.38      163.12      5.87 o 
  -4  28   2      385.52      424.63      7.17 o 
  -3  28   2      569.92      536.57      8.16 o 
  -2  28   2      698.22      729.90      9.85 o 
  -1  28   2      242.45      215.00      4.38 o 
   0  28   2     1240.18     1210.56     13.55 o 
   1  28   2      397.35      397.23      6.18 o 
   2  28   2       75.18       94.23      2.90 o 
   3  28   2      169.32      149.26      3.66 o 
   4  28   2     1198.34     1174.09     17.07 o 
   5  28   2        1.01        0.70      2.18 o 
   6  28   2       15.07       13.83      3.69 o 
  -7  29   2        4.06       -0.06      3.03 o 
  -6  29   2       75.37       77.92      4.89 o 
  -5  29   2      302.83      275.85      7.02 o 
  -4  29   2        0.02        2.26      1.52 o 
  -3  29   2      662.98      697.27     11.21 o 
  -2  29   2        0.23        2.66      1.34 o 
  -1  29   2      160.91      191.16      4.15 o 
   0  29   2        6.07        9.97      1.41 o 
   1  29   2      383.62      391.88      6.13 o 
   2  29   2       40.04       38.02      2.15 o 
   3  29   2      745.53      697.32      9.72 o 
   4  29   2       12.95        9.92      2.22 o 
   5  29   2      244.59      246.87      6.55 o 
   6  29   2        0.38        3.80      2.64 o 
  -6  30   2       17.03       15.50      3.20 o 
  -5  30   2       11.17        9.91      2.33 o 
  -4  30   2       25.26       34.18      3.11 o 
  -3  30   2       19.73       25.69      2.42 o 
  -2  30   2      368.92      380.65      6.41 o 
  -1  30   2        2.44        4.10      1.41 o 
   0  30   2      190.57      190.64      4.43 o 
   1  30   2        5.82        8.47      1.56 o 
   2  30   2      494.71      483.72      7.94 o 
   3  30   2       27.15       19.23      2.05 o 
   4  30   2      311.59      280.98      6.58 o 
   5  30   2        3.47        3.68      2.24 o 
   6  30   2      332.04      361.28     11.04 o 
  -6  31   2        5.06        5.11      2.40 o 
  -5  31   2       86.40       86.17      4.78 o 
  -4  31   2        1.59       -0.61      1.90 o 
  -3  31   2       24.40       29.01      2.59 o 
  -2  31   2       50.89       74.41      3.29 o 
  -1  31   2      729.08      663.57      9.23 o 
   0  31   2      297.37      249.16      4.72 o 
   1  31   2      357.94      355.15      6.18 o 
   2  31   2       22.08       27.40      2.19 o 
   3  31   2      276.03      278.23      7.35 o 
   4  31   2       51.62       68.05      3.47 o 
   5  31   2       71.56       77.81      4.87 o 
   6  31   2        3.55        4.58      3.55 o 
  -6  32   2       14.84       17.35      2.99 o 
  -5  32   2       36.88       37.17      3.83 o 
  -4  32   2       50.49       60.90      3.81 o 
  -3  32   2       16.48       23.44      2.43 o 
  -2  32   2       77.70       88.39      3.62 o 
  -1  32   2       29.90       18.72      1.96 o 
   0  32   2      359.61      336.86      5.71 o 
   1  32   2      110.25      129.71      4.54 o 
   2  32   2      448.99      423.60      7.34 o 
   3  32   2        0.32        4.86      2.30 o 
   4  32   2      208.28      175.64      5.13 o 
   5  32   2       34.14       47.32      4.86 o 
   6  32   2        1.38        1.76      3.51 o 
  -6  33   2       12.18        6.44      2.76 o 
  -5  33   2       18.92       19.48      4.42 o 
  -4  33   2      106.02      115.50      5.93 o 
  -3  33   2      237.45      249.51      6.12 o 
  -2  33   2        0.21        4.34      1.79 o 
  -1  33   2       21.03       17.12      2.19 o 
   0  33   2       40.11       36.79      2.20 o 
   1  33   2      792.33      764.87     10.64 o 
   2  33   2        3.52        6.02      1.70 o 
   3  33   2      358.48      366.98      8.74 o 
   4  33   2       37.20       23.46      2.50 o 
   5  33   2        9.10        8.43      2.79 o 
   6  33   2        0.05        3.52      3.45 o 
  -6  34   2       44.14       33.08      4.53 o 
  -5  34   2        0.45        3.82      2.56 o 
  -4  34   2        4.64        1.47      2.19 o 
  -3  34   2        9.77       15.19      2.62 o 
  -2  34   2       86.31      101.16      3.93 o 
  -1  34   2       50.42       34.04      3.62 o 
   0  34   2      167.49      166.83      4.86 o 
   1  34   2       27.59       32.25      2.61 o 
   2  34   2      229.02      217.71      6.66 o 
   3  34   2        9.94       23.27      3.14 o 
   4  34   2      246.02      252.45      7.60 o 
   5  34   2       28.26       40.71      3.73 o 
   6  34   2       62.16       65.40      6.15 o 
  -6  35   2        2.00       -1.24      3.01 o 
  -5  35   2      110.77      141.22      9.45 o 
  -4  35   2       20.84       26.57      4.94 o 
  -3  35   2      127.24      127.50      4.94 o 
  -2  35   2        4.68        1.89      1.71 o 
  -1  35   2       37.82       43.37      3.31 o 
   0  35   2      453.05      360.01      7.59 o 
   1  35   2      312.93      340.83      7.26 o 
   2  35   2        1.77        6.67      2.64 o 
   3  35   2      230.61      223.26      8.60 o 
   4  35   2       19.23       18.71      3.13 o 
   5  35   2       23.45       19.82      3.13 o 
  -5  36   2      146.55      155.76      6.53 o 
  -4  36   2      179.45      169.30      6.02 o 
  -3  36   2       33.19       34.36      3.19 o 
  -2  36   2       66.05       62.45      3.61 o 
  -1  36   2        0.01        2.73      2.13 o 
   0  36   2      238.46      253.15      6.12 o 
   1  36   2       18.69        8.33      1.99 o 
   2  36   2      471.74      430.32     10.50 o 
   3  36   2        2.84        1.00      2.46 o 
   4  36   2        3.13        1.48      2.73 o 
   5  36   2       68.81       72.74      6.27 o 
  -5  37   2       14.20       11.76      3.19 o 
  -4  37   2        0.01        2.75      2.38 o 
  -3  37   2       96.78       96.82      4.16 o 
  -2  37   2       22.32       20.44      2.86 o 
  -1  37   2      381.92      357.72      8.62 o 
   0  37   2       22.38       20.13      2.40 o 
   1  37   2      384.36      383.58      9.39 o 
   2  37   2       38.39       44.31      3.91 o 
   3  37   2       99.43       94.00      4.96 o 
   4  37   2        0.40        0.83      3.19 o 
   5  37   2      102.48       80.62     10.04 o 
  -5  38   2       20.19       21.17      4.85 o 
  -4  38   2      334.54      311.19      8.26 o 
  -3  38   2      189.84      212.43      6.92 o 
  -2  38   2      182.00      172.29      6.10 o 
  -1  38   2        5.49       13.16      2.57 o 
   0  38   2      497.14      471.12     10.07 o 
   1  38   2       13.86       12.77      1.92 o 
   2  38   2      377.65      388.14     10.10 o 
   3  38   2        1.95        4.41      3.46 o 
   4  38   2        2.30        2.81      4.40 o 
   5  38   2        0.05        5.72      4.67 o 
  -5  39   2      107.93      110.67      7.72 o 
  -4  39   2       11.55       16.76      3.49 o 
  -3  39   2      134.18      147.52      8.24 o 
  -2  39   2        0.95        4.30      2.39 o 
  -1  39   2      440.52      484.91     15.83 o 
   0  39   2       40.92       48.75      3.44 o 
   1  39   2      267.17      260.67      7.82 o 
   2  39   2      157.84      189.02      7.03 o 
   3  39   2      193.53      173.79      8.67 o 
   4  39   2        6.66        5.31      3.44 o 
   5  39   2      102.38       83.57     14.59 o 
  -5  40   2       14.30       16.48      5.22 o 
  -4  40   2       47.05       45.60      4.91 o 
  -3  40   2       11.82       12.40      2.84 o 
  -2  40   2       45.64       34.35      3.45 o 
  -1  40   2        0.26       -0.96      2.18 o 
   0  40   2      429.99      431.76      9.51 o 
   1  40   2       21.53       23.32      3.38 o 
   2  40   2      473.09      506.75     12.03 o 
   3  40   2       94.46      101.06      7.72 o 
   4  40   2      206.62      218.90      9.47 o 
  -4  41   2        3.01        6.06      4.09 o 
  -3  41   2       48.88       39.74      4.15 o 
  -2  41   2       52.40       57.60      4.12 o 
  -1  41   2      185.45      197.56      6.85 o 
   0  41   2       11.12        8.56      2.21 o 
   1  41   2      340.81      330.37      9.26 o 
   2  41   2       23.64       26.05      3.61 o 
   3  41   2      281.12      274.91     12.95 o 
   4  41   2        2.19        7.01      3.76 o 
  -4  42   2       67.65       71.73      8.05 o 
  -3  42   2        9.94        8.00      2.97 o 
  -2  42   2      232.32      252.11      8.23 o 
  -1  42   2       11.89       11.96      2.66 o 
   0  42   2      323.48      339.36     10.72 o 
   1  42   2       93.92      117.75      8.64 o 
   2  42   2       57.83       66.89      5.59 o 
   3  42   2        6.70        3.46      4.07 o 
   4  42   2       53.52       54.51     11.94 o 
  -4  43   2        1.72        2.19      4.16 o 
  -3  43   2      124.36      126.66      6.35 o 
  -2  43   2       76.61       95.98      5.56 o 
  -1  43   2      271.22      275.61      8.70 o 
   0  43   2        4.33        4.91      3.15 o 
   1  43   2       63.03       53.54      4.85 o 
   2  43   2        0.02        0.32      3.58 o 
   3  43   2       26.02       22.91      5.35 o 
  -3  44   2        8.96       13.98      3.49 o 
  -2  44   2       89.23      103.86      5.66 o 
  -1  44   2        1.29        2.33      2.49 o 
   0  44   2       66.40       67.73      6.97 o 
   1  44   2        0.19        4.88      3.11 o 
   2  44   2       62.33       69.64      6.94 o 
   3  44   2       29.71       34.99      5.97 o 
  -3  45   2      127.87      122.48      6.37 o 
  -2  45   2       41.62       41.33      4.12 o 
  -1  45   2       62.85       58.40      7.41 o 
   0  45   2        0.76       -0.52      3.36 o 
   1  45   2       72.49       73.51      6.87 o 
   2  45   2        7.72        8.70      4.39 o 
   3  45   2      141.44      172.89     19.01 o 
  -3  46   2       53.63       62.79      5.05 o 
  -2  46   2      220.55      271.28      8.56 o 
  -1  46   2        0.74        8.67      4.01 o 
   0  46   2      189.52      196.43     13.47 o 
   1  46   2       26.12       33.86      5.46 o 
   2  46   2       40.17       37.08      5.82 o 
  -2  47   2        8.39        6.64      4.48 o 
  -1  47   2       47.68       46.93      6.20 o 
   0  47   2       25.16       35.44      5.63 o 
   1  47   2      111.62      120.99      9.99 o 
   2  47   2       11.41        0.44      8.40 o 
  -1  48   2       91.96       95.79     15.07 o 
   0  48   2        4.99       -0.69      5.05 o 
   1  48   2      171.59      154.90     11.57 o 
   0  49   2       38.75       36.26     11.50 o 
  -7   0   3      191.18      188.49     10.93 o 
  -5   0   3       62.20       59.84      5.48 o 
  -3   0   3     1194.96     1218.68     27.12 o 
   1   0   3     2980.61     2988.22     40.12 o 
   3   0   3     1319.42     1222.47     13.96 o 
   5   0   3      396.79      429.08      7.56 o 
   7   0   3      391.02      381.46     15.50 o 
  -8   1   3        2.70        2.56      3.54 o 
  -7   1   3       30.68       35.14      4.33 o 
  -6   1   3      118.80      129.16      5.96 o 
  -5   1   3      188.08      182.75      6.95 o 
  -4   1   3      621.02      682.26     10.56 o 
  -3   1   3       20.25       38.88      2.24 o 
  -2   1   3      970.40      988.58     17.92 o 
  -1   1   3     4249.50     4809.13    139.29 o 
   0   1   3     2891.96     2786.21     35.02 o 
   1   1   3     1340.15     1469.85     14.02 o 
   2   1   3      291.97      201.49      3.04 o 
   3   1   3       76.87       73.12      1.77 o 
   4   1   3      896.87      867.27      8.25 o 
   5   1   3      307.46      299.64      4.44 o 
   6   1   3        2.09        2.53      2.19 o 
   7   1   3       42.80       51.31      5.38 o 
   8   1   3       12.79       13.95      5.75 o 
  -8   2   3        4.85        3.71      3.97 o 
  -7   2   3       12.30       25.01      6.20 o 
  -6   2   3        2.70        0.79      2.43 o 
  -5   2   3      737.93      726.00     13.71 o 
  -4   2   3        0.14        2.79      1.69 o 
  -3   2   3      390.08      409.10      7.82 o 
  -2   2   3      100.25      128.35      3.89 o 
  -1   2   3     1264.45     1282.32     38.91 o 
   0   2   3      593.29      696.75      9.87 o 
   1   2   3      684.62      929.33      9.84 o 
   2   2   3      604.10      642.99      6.95 o 
   3   2   3      804.23      810.15      7.73 o 
   4   2   3     1306.56     1310.25     11.92 o 
   5   2   3      218.24      229.88      4.10 o 
   6   2   3        5.74        8.11      2.38 o 
   7   2   3       31.15       22.67      3.20 o 
   8   2   3        1.38        1.11      3.75 o 
  -8   3   3       77.75       83.35      7.13 o 
  -7   3   3      308.51      289.75     13.54 o 
  -6   3   3        9.23       20.73      3.26 o 
  -5   3   3      175.40      180.62      5.49 o 
  -4   3   3      443.21      412.15      8.72 o 
  -3   3   3      409.93      432.00      7.25 o 
  -2   3   3     4123.62     4443.18     65.40 o 
  -1   3   3       16.44       11.13      1.88 o 
   0   3   3     3062.26     2990.07     39.84 o 
   1   3   3      379.49      428.03      5.56 o 
   2   3   3     5823.00     5717.94     52.38 o 
   3   3   3        3.21        2.21      0.74 o 
   4   3   3       87.36       69.13      2.06 o 
   5   3   3       74.47      101.51      3.35 o 
   6   3   3      365.19      370.56      7.77 o 
   7   3   3        3.16       -0.31      2.84 o 
   8   3   3       42.09       27.58      7.07 o 
  -8   4   3        3.42        1.45      3.80 o 
  -7   4   3        4.93        7.53      2.87 o 
  -6   4   3      919.08      938.11     16.69 o 
  -5   4   3        8.79        6.31      2.58 o 
  -4   4   3      402.46      372.72      7.58 o 
  -3   4   3      174.34      175.22      4.44 o 
  -2   4   3     1771.32     2036.43     30.80 o 
  -1   4   3     5980.69     5873.14     99.09 o 
   0   4   3      120.00      133.50      2.79 o 
   1   4   3     2726.03     2674.57     27.52 o 
   2   4   3      139.12      143.73      2.72 o 
   3   4   3      543.53      530.85      5.61 o 
   4   4   3       12.16       13.90      1.25 o 
   5   4   3      990.55     1005.19     10.77 o 
   6   4   3       11.76       11.60      2.43 o 
   7   4   3       47.50       60.90      4.51 o 
   8   4   3        0.23        6.53      4.03 o 
  -8   5   3       22.23       25.42      6.62 o 
  -7   5   3       42.06       31.01      3.95 o 
  -6   5   3        1.29        2.24      2.19 o 
  -5   5   3       10.64       11.25      2.20 o 
  -4   5   3     2017.74     2045.47     29.02 o 
  -3   5   3       37.29       45.94      2.62 o 
  -2   5   3     2251.62     2371.47     35.76 o 
  -1   5   3      759.49      832.33     13.67 o 
   0   5   3      233.37      189.31      3.27 o 
   1   5   3      200.56      206.24      3.24 o 
   2   5   3     1575.73     1388.00     14.72 o 
   3   5   3       39.29       44.31      1.58 o 
   4   5   3     2860.66     2787.75     21.48 o 
   5   5   3       59.19       77.84      2.56 o 
   6   5   3       75.78       83.40      3.81 o 
   7   5   3      150.66      163.44      6.46 o 
   8   5   3      103.01      129.87      8.56 o 
  -8   6   3        0.09       -0.52      3.78 o 
  -7   6   3      192.42      196.50      7.50 o 
  -6   6   3        3.02        5.91      2.30 o 
  -5   6   3      475.53      480.75      8.83 o 
  -4   6   3        0.62        3.10      1.39 o 
  -3   6   3     2134.54     2082.38     29.38 o 
  -2   6   3     1393.87     1581.21     21.87 o 
  -1   6   3     5392.66     5474.55     80.06 o 
   0   6   3      325.62      372.33      4.90 o 
   1   6   3     1826.93     1654.95     17.84 o 
   2   6   3       99.05      114.30      2.61 o 
   3   6   3      647.19      617.09      6.50 o 
   4   6   3        7.87       12.45      1.31 o 
   5   6   3      552.18      568.72      7.49 o 
   6   6   3        1.95        2.54      1.82 o 
   7   6   3      329.16      354.03      9.39 o 
   8   6   3       11.76       11.42      4.53 o 
  -8   7   3      173.77      167.03      9.27 o 
  -7   7   3       29.95       31.42      3.74 o 
  -6   7   3      276.86      284.76     11.68 o 
  -5   7   3       21.10       24.61      2.28 o 
  -4   7   3     1519.88     1538.60     17.69 o 
  -3   7   3       27.93       43.82      2.74 o 
  -2   7   3      610.98      562.13      8.79 o 
  -1   7   3       86.46       85.85      3.40 o 
   0   7   3      323.65      281.67      4.05 o 
   1   7   3       23.51       30.44      1.39 o 
   2   7   3     5090.47     5139.83     49.45 o 
   3   7   3       30.67       36.31      1.96 o 
   4   7   3      125.73      100.50      2.32 o 
   5   7   3       18.41       20.13      1.92 o 
   6   7   3      406.63      412.29      9.38 o 
   7   7   3        0.27        6.50      2.42 o 
   8   7   3      126.07      135.87     13.71 o 
  -8   8   3        2.49       -2.40      3.84 o 
  -7   8   3       63.08       57.84      4.53 o 
  -6   8   3       84.50       76.70      7.84 o 
  -5   8   3      223.86      232.39      5.93 o 
  -4   8   3        4.84        4.02      1.13 o 
  -3   8   3       76.56       49.08      1.88 o 
  -2   8   3        3.50        5.80      1.32 o 
  -1   8   3     7074.84     7078.85    139.96 o 
   0   8   3      208.36      218.06      3.74 o 
   1   8   3     5275.05     5164.06     52.37 o 
   2   8   3        9.66       12.23      1.22 o 
   3   8   3     1656.60     1781.95     16.34 o 
   4   8   3      209.49      211.53      3.56 o 
   5   8   3      393.45      396.20      6.49 o 
   6   8   3       66.72       69.85      4.36 o 
   7   8   3        2.39        9.48      2.69 o 
  -8   9   3       62.08       74.05      6.73 o 
  -7   9   3        6.65        5.17      3.36 o 
  -6   9   3      101.74      104.60      5.02 o 
  -5   9   3       33.77       39.19      2.14 o 
  -4   9   3      761.93      732.34     14.80 o 
  -3   9   3      367.13      407.85      6.25 o 
  -2   9   3     1041.83      969.52     14.94 o 
  -1   9   3       10.82       20.90      1.85 o 
   0   9   3     1830.37     1786.72     20.25 o 
   1   9   3      166.39      200.70      3.35 o 
   2   9   3     7718.71     8022.66     78.35 o 
   3   9   3        3.27        2.96      0.91 o 
   4   9   3      673.86      631.33      7.41 o 
   5   9   3        6.78        3.25      1.54 o 
   6   9   3      128.31      124.56      4.67 o 
   7   9   3       29.23       28.00      3.47 o 
  -8  10   3        0.01       -1.87      3.42 o 
  -7  10   3       14.16        6.38      3.51 o 
  -6  10   3       35.04       35.99      4.21 o 
  -5  10   3      255.08      252.53      5.31 o 
  -4  10   3      613.82      609.02      9.08 o 
  -3  10   3      510.45      458.16      6.83 o 
  -2  10   3      740.55      846.54     13.48 o 
  -1  10   3     2627.62     2802.33     34.79 o 
   0  10   3       27.43       20.57      1.16 o 
   1  10   3     3002.84     2904.72     28.71 o 
   2  10   3      214.33      235.41      3.49 o 
   3  10   3      185.18      161.01      2.81 o 
   4  10   3      491.86      498.31      6.18 o 
   5  10   3      102.56      110.74      3.73 o 
   6  10   3       39.30       38.45      3.15 o 
   7  10   3       44.11       51.09      4.31 o 
  -8  11   3        4.89        2.08      3.78 o 
  -7  11   3       86.14       91.89      6.75 o 
  -6  11   3       76.15       89.87      5.86 o 
  -5  11   3        0.74        0.12      1.59 o 
  -4  11   3      409.05      477.15      7.64 o 
  -3  11   3      102.53      119.15      2.88 o 
  -2  11   3     1955.76     1883.61     26.99 o 
  -1  11   3      151.09      177.64      3.70 o 
   0  11   3     3372.95     3350.61     34.56 o 
   1  11   3        1.03        3.08      0.90 o 
   2  11   3      525.80      423.69      5.11 o 
   3  11   3      141.22      166.76      2.86 o 
   4  11   3      137.41      130.14      2.93 o 
   5  11   3        0.62        1.93      1.53 o 
   6  11   3      202.34      196.62      4.86 o 
   7  11   3       11.14        8.11      2.88 o 
  -8  12   3       17.63       13.26      4.47 o 
  -7  12   3       10.49       11.38      3.57 o 
  -6  12   3        1.58        1.64      3.10 o 
  -5  12   3      328.24      323.60      6.15 o 
  -4  12   3      221.62      239.27      5.54 o 
  -3  12   3      851.47      863.10     11.35 o 
  -2  12   3       30.83       42.25      2.23 o 
  -1  12   3     1246.08     1296.87     17.55 o 
   0  12   3        0.26        4.64      0.83 o 
   1  12   3     1725.77     1697.91     17.61 o 
   2  12   3       47.87       51.99      2.14 o 
   3  12   3      543.88      542.47      6.02 o 
   4  12   3      202.33      171.48      3.44 o 
   5  12   3      163.53      185.47      4.86 o 
   6  12   3        1.03        1.05      1.69 o 
   7  12   3      146.94      144.39      6.18 o 
  -8  13   3        0.40        0.80      5.96 o 
  -7  13   3       31.20       26.17      4.59 o 
  -6  13   3      364.45      342.16     13.01 o 
  -5  13   3      134.77      115.52      4.01 o 
  -4  13   3       16.04       19.95      1.73 o 
  -3  13   3       51.03       53.43      1.99 o 
  -2  13   3      538.18      480.54      8.12 o 
  -1  13   3       73.78       85.86      2.90 o 
   0  13   3     3643.87     3747.54     40.81 o 
   1  13   3        1.55        1.00      0.79 o 
   2  13   3      293.05      233.29      3.49 o 
   3  13   3      133.92      137.77      2.79 o 
   4  13   3        3.53        3.33      1.22 o 
   5  13   3       14.92        8.29      1.75 o 
   6  13   3       67.19       60.03      3.08 o 
   7  13   3        7.39        3.60      2.75 o 
  -8  14   3        5.64       12.88      6.55 o 
  -7  14   3      196.02      204.14      9.12 o 
  -6  14   3        0.45        4.93      3.06 o 
  -5  14   3       46.18       44.58      2.64 o 
  -4  14   3        3.35        4.71      1.37 o 
  -3  14   3       77.57       65.53      2.77 o 
  -2  14   3      292.12      337.80      6.04 o 
  -1  14   3      282.60      268.22      5.37 o 
   0  14   3       78.58       88.10      3.84 o 
   1  14   3      416.69      448.66      5.60 o 
   2  14   3       14.34       16.51      1.14 o 
   3  14   3      267.66      228.31      4.30 o 
   4  14   3      100.43      101.19      2.85 o 
   5  14   3      127.77      142.84      3.90 o 
   6  14   3       27.91       23.45      2.40 o 
   7  14   3        9.45        9.62      3.07 o 
  -8  15   3       18.00       18.42      5.87 o 
  -7  15   3       12.18       14.27      4.06 o 
  -6  15   3       16.03       17.71      4.49 o 
  -5  15   3        7.01        8.99      1.78 o 
  -4  15   3       46.04       53.64      2.60 o 
  -3  15   3        5.74        7.62      1.39 o 
  -2  15   3     1123.93     1084.88     14.48 o 
  -1  15   3      306.19      312.34      6.06 o 
   0  15   3     3980.42     4198.69     44.68 o 
   1  15   3       14.67       19.85      1.22 o 
   2  15   3     1416.36     1383.27     13.43 o 
   3  15   3      176.65      169.31      3.35 o 
   4  15   3      361.45      336.47      5.04 o 
   5  15   3       61.41       50.83      2.63 o 
   6  15   3      180.32      167.22      4.77 o 
   7  15   3        0.92        3.11      2.75 o 
  -8  16   3        0.41        0.19      3.64 o 
  -7  16   3        7.84       -3.85      3.85 o 
  -6  16   3        8.63        4.27      2.73 o 
  -5  16   3      183.47      182.45      4.86 o 
  -4  16   3      270.93      228.39      4.88 o 
  -3  16   3        3.27        2.06      1.15 o 
  -2  16   3        6.66       12.47      1.63 o 
  -1  16   3     1196.36     1156.25     25.38 o 
   0  16   3      948.41      995.11     11.43 o 
   1  16   3      286.63      287.85      4.00 o 
   2  16   3        7.21        6.59      1.12 o 
   3  16   3       97.21      108.29      2.72 o 
   4  16   3      678.20      579.80      7.17 o 
   5  16   3      497.94      487.37      7.60 o 
   6  16   3        0.76        1.87      1.91 o 
   7  16   3       41.60       34.35      3.70 o 
  -8  17   3        9.23       14.03      5.35 o 
  -7  17   3        1.96       -0.19      3.18 o 
  -6  17   3       36.67       36.71      3.96 o 
  -5  17   3        1.64        1.10      1.79 o 
  -4  17   3      307.50      297.45      5.81 o 
  -3  17   3       18.81       18.87      1.65 o 
  -2  17   3     2337.21     2328.72     28.30 o 
  -1  17   3       18.63       20.38      1.21 o 
   0  17   3      341.68      322.63      4.90 o 
   1  17   3        0.00        1.03      0.77 o 
   2  17   3     1186.09     1114.12     12.08 o 
   3  17   3       83.24       76.83      2.36 o 
   4  17   3      287.19      316.68      4.84 o 
   5  17   3       93.90       91.56      4.06 o 
   6  17   3       89.42       89.48      3.77 o 
   7  17   3       66.96       67.31      4.23 o 
  -8  18   3       29.83       26.53      6.29 o 
  -7  18   3       73.87       66.95      7.34 o 
  -6  18   3        4.93        6.64      2.48 o 
  -5  18   3       19.94       25.35      2.60 o 
  -4  18   3        7.80       11.50      1.58 o 
  -3  18   3      203.27      196.75      4.35 o 
  -2  18   3       72.64       71.49      2.15 o 
  -1  18   3     1843.34     1832.59     18.65 o 
   0  18   3      200.52      258.54      4.12 o 
   1  18   3     1989.59     1955.74     19.27 o 
   2  18   3      148.11      148.49      3.12 o 
   3  18   3      232.63      257.02      4.46 o 
   4  18   3        0.90        1.09      1.53 o 
   5  18   3      546.37      530.21      8.02 o 
   6  18   3       25.87       24.74      2.59 o 
   7  18   3       80.17       89.87      4.88 o 
  -7  19   3        6.05        8.00      4.82 o 
  -6  19   3       16.64       15.88      3.65 o 
  -5  19   3      102.65      104.23      3.81 o 
  -4  19   3      679.94      705.72     10.92 o 
  -3  19   3        5.57        9.64      1.43 o 
  -2  19   3      363.54      370.41      5.49 o 
  -1  19   3      797.82      823.24      9.54 o 
   0  19   3     1302.23     1236.86     13.29 o 
   1  19   3      550.22      588.89      7.20 o 
   2  19   3     2149.25     2169.36     23.62 o 
   3  19   3        6.89        4.07      1.26 o 
   4  19   3      473.26      459.13      6.51 o 
   5  19   3       77.12       62.10      3.01 o 
   6  19   3      307.75      300.66      6.42 o 
   7  19   3       15.46       14.81      3.16 o 
  -7  20   3        9.82        5.31      3.73 o 
  -6  20   3       16.98       21.34      2.75 o 
  -5  20   3      474.84      470.88      8.51 o 
  -4  20   3      393.38      378.38      7.78 o 
  -3  20   3      859.95      852.96     13.74 o 
  -2  20   3      124.58      138.42      3.07 o 
  -1  20   3     1743.23     1664.31     17.27 o 
   0  20   3      193.16      192.24      3.76 o 
   1  20   3      202.28      168.25      3.29 o 
   2  20   3       70.91       79.67      2.71 o 
   3  20   3     1132.99     1129.89     12.80 o 
   4  20   3        1.14        1.44      1.43 o 
   5  20   3      483.09      469.61      7.83 o 
   6  20   3       36.39       31.66      2.71 o 
   7  20   3      114.66      130.90      5.52 o 
  -7  21   3       44.59       33.70      6.38 o 
  -6  21   3      156.63      162.70      5.97 o 
  -5  21   3        0.41        0.83      1.68 o 
  -4  21   3     2570.60     2518.99     30.78 o 
  -3  21   3       72.79       84.67      3.53 o 
  -2  21   3     1200.03     1119.54     14.22 o 
  -1  21   3      436.52      450.08      6.18 o 
   0  21   3       63.52       53.28      2.11 o 
   1  21   3       59.16       71.88      2.49 o 
   2  21   3     1854.75     1804.31     21.29 o 
   3  21   3      149.27      130.99      3.15 o 
   4  21   3      521.57      512.37      7.49 o 
   5  21   3       38.00       46.40      2.81 o 
   6  21   3      191.45      192.73      5.12 o 
   7  21   3       28.77       35.09      4.75 o 
  -7  22   3       30.05       29.13      4.13 o 
  -6  22   3       71.11       56.04      3.92 o 
  -5  22   3      451.01      456.67     10.24 o 
  -4  22   3       15.16       17.10      2.05 o 
  -3  22   3      225.39      213.28      4.86 o 
  -2  22   3       92.18       96.06      3.55 o 
  -1  22   3      841.66      863.34     10.76 o 
   0  22   3        2.73        2.34      1.14 o 
   1  22   3     2938.68     2878.89     30.34 o 
   2  22   3       64.37       62.66      2.45 o 
   3  22   3      226.39      227.14      4.16 o 
   4  22   3       57.55       69.62      2.90 o 
   5  22   3       92.88       99.65      3.63 o 
   6  22   3        7.19       11.74      2.26 o 
   7  22   3        4.76        6.55      3.61 o 
  -7  23   3       50.65       53.32      5.68 o 
  -6  23   3      117.82      120.08      5.28 o 
  -5  23   3        9.81        7.06      2.31 o 
  -4  23   3       14.95       24.24      2.42 o 
  -3  23   3      207.26      204.94      4.90 o 
  -2  23   3      718.91      693.91     13.59 o 
  -1  23   3      365.30      375.85      5.91 o 
   0  23   3     1091.51     1016.41     12.29 o 
   1  23   3      514.40      484.81      7.05 o 
   2  23   3     3038.46     3008.24     34.54 o 
   3  23   3       85.87       94.04      2.67 o 
   4  23   3      859.53      828.90     12.93 o 
   5  23   3        8.59        9.79      1.97 o 
   6  23   3       23.25       19.47      2.40 o 
   7  23   3       21.01       27.77      5.81 o 
  -7  24   3        1.28        1.51      2.72 o 
  -6  24   3       27.28       33.57      3.47 o 
  -5  24   3       43.17       37.88      3.32 o 
  -4  24   3      549.51      537.53     10.94 o 
  -3  24   3      922.02      917.42     12.38 o 
  -2  24   3      822.28      816.34     12.28 o 
  -1  24   3     1036.03     1070.07     12.96 o 
   0  24   3        9.56        7.86      1.35 o 
   1  24   3     1054.08     1069.72     12.89 o 
   2  24   3      125.46      144.20      3.64 o 
   3  24   3     2085.55     2016.47     22.73 o 
   4  24   3      111.03      112.20      3.86 o 
   5  24   3      156.78      160.32      4.53 o 
   6  24   3      134.78      131.41      4.62 o 
  -7  25   3       18.60        8.42      3.58 o 
  -6  25   3       51.52       59.09      4.69 o 
  -5  25   3        0.07        1.74      2.22 o 
  -4  25   3      499.05      507.54     10.56 o 
  -3  25   3        0.46        3.99      1.48 o 
  -2  25   3      517.50      511.30      9.50 o 
  -1  25   3       24.73       21.98      1.76 o 
   0  25   3      989.33     1001.18     13.02 o 
   1  25   3       59.17       52.99      2.33 o 
   2  25   3       59.36       56.13      2.85 o 
   3  25   3       39.31       42.92      2.66 o 
   4  25   3       35.11       33.22      2.45 o 
   5  25   3       13.39       12.76      2.16 o 
   6  25   3      149.19      135.09      4.54 o 
  -7  26   3       48.63       61.91      5.20 o 
  -6  26   3        0.15       -2.66      2.66 o 
  -5  26   3       68.25       77.78      7.48 o 
  -4  26   3        0.90       -0.09      2.06 o 
  -3  26   3     1081.96     1128.25     16.32 o 
  -2  26   3      841.42      846.69     13.90 o 
  -1  26   3      776.22      763.04     10.65 o 
   0  26   3       29.98       24.14      1.97 o 
   1  26   3       33.21       22.18      1.84 o 
   2  26   3        4.92        2.97      1.50 o 
   3  26   3       50.69       60.84      2.99 o 
   4  26   3        4.70        8.18      1.78 o 
   5  26   3      107.32      126.18      4.18 o 
   6  26   3        0.45        3.50      2.66 o 
  -7  27   3       12.25       11.59      6.23 o 
  -6  27   3        1.10       -2.30      2.75 o 
  -5  27   3       51.50       37.17      6.26 o 
  -4  27   3       61.29       64.90      4.55 o 
  -3  27   3        2.17        0.97      1.88 o 
  -2  27   3     1381.23     1292.87     17.93 o 
  -1  27   3        6.26        6.85      1.51 o 
   0  27   3      411.14      405.33      7.35 o 
   1  27   3      363.62      361.85      6.00 o 
   2  27   3       35.89       38.86      2.39 o 
   3  27   3       36.80       36.79      2.79 o 
   4  27   3     1069.80      991.43     13.47 o 
   5  27   3       76.92       73.83      3.35 o 
   6  27   3       56.11       50.73      4.47 o 
  -7  28   3        2.20       -0.50      3.74 o 
  -6  28   3        2.60        7.17      5.09 o 
  -5  28   3        5.77        3.85      3.61 o 
  -4  28   3       21.52       26.52      3.65 o 
  -3  28   3       43.15       62.25      4.14 o 
  -2  28   3      379.12      347.93      8.51 o 
  -1  28   3      108.22      105.19      3.38 o 
   0  28   3        0.01        0.94      1.36 o 
   1  28   3      431.89      464.06      7.08 o 
   2  28   3       25.09       22.01      2.29 o 
   3  28   3      195.33      196.99      5.35 o 
   4  28   3       10.57       12.42      1.86 o 
   5  28   3      133.05      146.76      4.33 o 
   6  28   3        0.89        0.26      3.15 o 
  -6  29   3       31.85       29.33      4.81 o 
  -5  29   3       67.47       64.73      4.69 o 
  -4  29   3        9.15        8.73      2.47 o 
  -3  29   3       51.12       44.67      3.85 o 
  -2  29   3      195.12      200.46      5.67 o 
  -1  29   3       59.96       69.84      2.91 o 
   0  29   3      666.04      634.39      9.46 o 
   1  29   3       24.19       22.60      1.89 o 
   2  29   3      763.73      725.93     11.49 o 
   3  29   3      197.70      185.82      5.22 o 
   4  29   3       13.39       12.59      2.34 o 
   5  29   3        5.02        3.82      1.92 o 
   6  29   3        4.53       -0.97      3.24 o 
  -6  30   3       84.40       77.30     10.65 o 
  -5  30   3       85.28       88.55      6.00 o 
  -4  30   3       20.44       24.72      5.20 o 
  -3  30   3       22.79       28.95      3.35 o 
  -2  30   3       67.01       56.53      3.89 o 
  -1  30   3      438.84      458.26      8.33 o 
   0  30   3       51.57       46.92      2.79 o 
   1  30   3      166.71      177.33      4.43 o 
   2  30   3       13.89       16.62      2.38 o 
   3  30   3      598.97      605.51     10.49 o 
   4  30   3       77.56       87.79      5.30 o 
   5  30   3       44.23       32.07      5.73 o 
   6  30   3       30.42       20.06      4.03 o 
  -6  31   3        1.28        5.24      3.48 o 
  -5  31   3        1.59        7.73      3.23 o 
  -4  31   3      540.18      483.04     14.36 o 
  -3  31   3       37.20       46.41      3.95 o 
  -2  31   3       50.27       55.05      3.99 o 
  -1  31   3        2.35        1.80      1.92 o 
   0  31   3      222.71      203.65      5.18 o 
   1  31   3        4.93        1.26      1.55 o 
   2  31   3      552.76      535.82      9.47 o 
   3  31   3       15.25       17.33      2.34 o 
   4  31   3      311.19      299.12      6.94 o 
   5  31   3        5.67        2.82      2.29 o 
   6  31   3       14.50       17.88      3.88 o 
  -6  32   3        6.84       10.63      4.58 o 
  -5  32   3       54.41       47.26      5.62 o 
  -4  32   3        0.07        4.12      3.16 o 
  -3  32   3      176.15      178.87      6.49 o 
  -2  32   3       17.03       30.40      3.33 o 
  -1  32   3      154.37      168.21      5.20 o 
   0  32   3       49.57       39.64      3.38 o 
   1  32   3      796.36      755.77     11.13 o 
   2  32   3       49.96       42.73      3.17 o 
   3  32   3      196.68      187.06      5.32 o 
   4  32   3        3.62        2.25      1.95 o 
   5  32   3      136.35      132.18      7.66 o 
  -6  33   3       88.54       96.91     10.61 o 
  -5  33   3        9.99        6.49      3.90 o 
  -4  33   3      250.95      250.88     10.57 o 
  -3  33   3        1.30       -0.80      2.08 o 
  -2  33   3      506.69      486.40     18.31 o 
  -1  33   3       74.74       58.90      3.39 o 
   0  33   3      440.01      408.75      8.50 o 
   1  33   3      249.51      223.99      5.55 o 
   2  33   3      885.20      854.26     14.26 o 
   3  33   3       13.79       18.66      2.57 o 
   4  33   3      143.01      138.13      6.02 o 
   5  33   3        6.28       11.75      4.00 o 
  -6  34   3        0.24       16.80      9.29 o 
  -5  34   3      207.63      212.22     19.80 o 
  -4  34   3       15.07       13.18      7.80 o 
  -3  34   3      153.34      160.03      6.41 o 
  -2  34   3      191.11      186.91      6.58 o 
  -1  34   3      391.85      402.93      8.54 o 
   0  34   3        0.03        3.78      2.50 o 
   1  34   3      489.76      528.42     10.01 o 
   2  34   3        3.44        4.93      2.09 o 
   3  34   3      169.68      151.55      5.15 o 
   4  34   3        9.22        8.52      3.09 o 
   5  34   3       23.51       18.49      4.49 o 
  -5  35   3        1.12       10.18      4.18 o 
  -4  35   3      269.32      337.09     12.07 o 
  -3  35   3        6.53        8.01      2.67 o 
  -2  35   3      398.02      396.51      9.91 o 
  -1  35   3       22.93       32.28      2.84 o 
   0  35   3      864.35      829.60     13.93 o 
   1  35   3       47.82       40.64      3.00 o 
   2  35   3      794.10      805.70     13.80 o 
   3  35   3       41.81       48.57      3.53 o 
   4  35   3       78.95       84.20      6.31 o 
   5  35   3       22.12       21.61      5.48 o 
  -5  36   3       63.80       54.65     11.30 o 
  -4  36   3        0.60        2.79      3.40 o 
  -3  36   3      259.56      230.41      7.75 o 
  -2  36   3       86.81      102.69      5.94 o 
  -1  36   3      681.34      709.46     13.58 o 
   0  36   3        6.40        4.14      2.23 o 
   1  36   3      848.14      808.64     13.61 o 
   2  36   3        0.19        1.86      2.09 o 
   3  36   3      232.44      228.78      6.16 o 
   4  36   3       81.24      104.32      6.86 o 
   5  36   3       61.25       57.17      7.19 o 
  -5  37   3        1.31        7.16      8.62 o 
  -4  37   3       16.90       18.71      4.37 o 
  -3  37   3        2.20        3.06      2.50 o 
  -2  37   3      232.00      247.56      7.76 o 
  -1  37   3        2.50        5.26      2.12 o 
   0  37   3      684.19      703.58     13.69 o 
   1  37   3        6.56        6.97      2.44 o 
   2  37   3       97.12      108.00      4.40 o 
   3  37   3       11.11       15.31      3.30 o 
   4  37   3       63.63       72.36      6.20 o 
   5  37   3        0.78        9.29      8.84 o 
  -5  38   3       22.10       16.73      7.96 o 
  -4  38   3      116.16      118.75      8.17 o 
  -3  38   3      141.84      132.01      6.25 o 
  -2  38   3       11.08        3.98      2.64 o 
  -1  38   3      321.67      342.42     13.15 o 
   0  38   3        9.10        7.22      2.90 o 
   1  38   3      444.41      428.92      9.88 o 
   2  38   3       10.77        9.13      2.22 o 
   3  38   3      161.31      153.52      7.65 o 
   4  38   3       11.51        3.69      3.50 o 
  -5  39   3       13.58       32.41      9.73 o 
  -4  39   3        8.19        5.75      4.86 o 
  -3  39   3       76.33       94.19      5.53 o 
  -2  39   3      276.28      298.86      8.81 o 
  -1  39   3       14.80        7.40      2.73 o 
   0  39   3      557.47      599.53     15.57 o 
   1  39   3        2.03        3.28      2.29 o 
   2  39   3       24.28       22.22      2.95 o 
   3  39   3       31.90       35.46      5.57 o 
   4  39   3      131.49      118.05      7.54 o 
  -4  40   3       28.59       38.88     10.61 o 
  -3  40   3      122.04      142.11      7.84 o 
  -2  40   3        8.01        3.91      3.64 o 
  -1  40   3      121.47      118.74      7.60 o 
   0  40   3        2.81        2.01      2.44 o 
   1  40   3       22.15       24.17      3.08 o 
   2  40   3        0.79        0.65      2.96 o 
   3  40   3        3.67        4.59      4.02 o 
   4  40   3        2.26        4.67      4.73 o 
  -4  41   3       32.96       31.67      6.22 o 
  -3  41   3        0.40        2.54      3.63 o 
  -2  41   3      108.54      114.93      6.47 o 
  -1  41   3       29.32       27.67      3.38 o 
   0  41   3      185.46      192.87      7.13 o 
   1  41   3       74.64       82.49      4.37 o 
   2  41   3        1.88        2.46      3.23 o 
   3  41   3        8.29       17.33      4.91 o 
   4  41   3       56.71       48.20     12.82 o 
  -4  42   3       37.47       40.28      6.76 o 
  -3  42   3       12.30       14.48      4.77 o 
  -2  42   3        1.02       -0.61      3.44 o 
  -1  42   3      108.71      124.92      6.38 o 
   0  42   3       15.28       15.67      3.77 o 
   1  42   3      100.36       99.73      7.54 o 
   2  42   3        2.93        0.44      3.54 o 
   3  42   3      143.82      139.73      9.10 o 
  -3  43   3       63.56       54.52      5.87 o 
  -2  43   3       24.48       29.79      4.92 o 
  -1  43   3       10.33       17.65      3.46 o 
   0  43   3       29.80       21.64      5.35 o 
   1  43   3        2.89        5.55      4.11 o 
   2  43   3      344.09      333.73     13.42 o 
   3  43   3       29.29       25.43      5.46 o 
  -3  44   3        7.88       10.57      5.31 o 
  -2  44   3        3.45        3.72      3.95 o 
  -1  44   3       30.50       30.69      4.53 o 
   0  44   3       31.08       29.01      3.83 o 
   1  44   3      240.04      293.87     17.34 o 
   2  44   3        4.90       11.97      5.10 o 
   3  44   3       94.26      109.66     16.80 o 
  -3  45   3       38.99       28.59      6.63 o 
  -2  45   3       29.78        7.64      5.76 o 
  -1  45   3       36.79       46.42      5.36 o 
   0  45   3      108.99      104.01      5.47 o 
   1  45   3       62.22       69.50      7.38 o 
   2  45   3       99.61       77.83      7.61 o 
  -2  46   3        0.02        5.68      4.08 o 
  -1  46   3        7.10        9.47      3.25 o 
   0  46   3        5.51       11.36      5.03 o 
   1  46   3       54.03       59.07      6.66 o 
   2  46   3       14.98       24.32     11.50 o 
  -1  47   3      100.03      115.29      6.08 o 
   0  47   3      106.00       77.97     12.60 o 
   1  47   3       19.83       33.61      6.48 o 
  -8   0   4       60.55       67.30      8.67 o 
  -6   0   4      273.75      283.90     12.22 o 
  -4   0   4      295.64      296.83     10.51 o 
  -2   0   4     5240.32     5664.36    114.74 o 
   0   0   4      253.51      377.07      9.10 o 
   2   0   4       43.80       50.86      4.28 o 
   4   0   4     1323.30     1345.25     31.29 o 
   6   0   4        4.47        1.60      2.95 o 
  -8   1   4        7.79        4.46      3.81 o 
  -7   1   4       46.75       46.30      6.51 o 
  -6   1   4       79.77       83.30      5.06 o 
  -5   1   4      338.18      344.16      8.83 o 
  -4   1   4      433.96      426.03      9.35 o 
  -3   1   4     1320.87     1452.89     25.88 o 
  -2   1   4     1106.56     1236.03     19.34 o 
  -1   1   4     3107.03     3097.60     92.86 o 
   0   1   4      232.45      262.34      5.54 o 
   1   1   4     4949.55     4814.02     47.63 o 
   2   1   4        7.32        8.76      1.22 o 
   3   1   4     1092.20     1111.45     13.29 o 
   4   1   4      593.68      578.29      8.11 o 
   5   1   4      745.56      751.73     10.86 o 
   6   1   4       73.70       74.90      6.61 o 
   7   1   4       25.00       21.63      3.52 o 
  -8   2   4       16.52       10.50      4.56 o 
  -7   2   4        0.13        1.85      2.51 o 
  -6   2   4       17.18       17.42      3.22 o 
  -5   2   4      147.88      150.81      5.69 o 
  -4   2   4     2484.92     2528.53     39.08 o 
  -3   2   4       77.25       77.99      3.56 o 
  -2   2   4      709.58      680.03     14.06 o 
  -1   2   4     3012.53     3286.27    100.82 o 
   0   2   4     2433.54     2609.45     28.23 o 
   1   2   4        0.85        2.99      0.83 o 
   2   2   4     2444.44     2532.09     26.46 o 
   3   2   4       75.09       80.85      2.72 o 
   4   2   4      254.97      257.94      5.18 o 
   5   2   4       10.93        8.17      1.79 o 
   6   2   4      264.67      277.98      8.44 o 
   7   2   4       23.09       31.21      3.71 o 
  -8   3   4       10.78       16.10      6.42 o 
  -7   3   4       75.19       75.01      4.70 o 
  -6   3   4       71.32       57.25      4.41 o 
  -5   3   4       82.82       89.14      4.52 o 
  -4   3   4       18.33       23.45      2.88 o 
  -3   3   4      594.19      610.26     12.53 o 
  -2   3   4       60.82       66.53      3.90 o 
  -1   3   4     3458.65     3479.94    106.56 o 
   0   3   4      233.83      238.55      5.22 o 
   1   3   4      299.24      362.32      4.74 o 
   2   3   4      154.64      165.24      3.08 o 
   3   3   4     1927.78     1935.27     19.39 o 
   4   3   4       86.18       92.40      3.23 o 
   5   3   4       84.24       88.52      3.26 o 
   6   3   4       71.96       77.44      4.72 o 
   7   3   4       83.52      100.32      5.32 o 
  -8   4   4       25.53       21.10      4.63 o 
  -7   4   4       29.09       29.54      4.26 o 
  -6   4   4      292.66      301.03      8.13 o 
  -5   4   4       18.29       13.93      2.41 o 
  -4   4   4      675.83      692.89     11.86 o 
  -3   4   4        1.67        6.50      1.56 o 
  -2   4   4       18.56       33.89      5.31 o 
  -1   4   4      945.96     1128.00     38.03 o 
   0   4   4      706.05      689.83      8.59 o 
   1   4   4       88.97       88.94      2.39 o 
   2   4   4      526.39      494.37      6.19 o 
   3   4   4      322.66      310.40      4.90 o 
   4   4   4      150.02      152.69      4.12 o 
   5   4   4      171.59      168.95      4.69 o 
   6   4   4      205.68      234.05      7.37 o 
   7   4   4       10.12        1.02      2.61 o 
  -8   5   4        9.69        3.71      3.99 o 
  -7   5   4      120.68      123.59      7.32 o 
  -6   5   4       18.76       25.14      2.97 o 
  -5   5   4      292.89      279.83      6.21 o 
  -4   5   4      610.53      633.97      9.95 o 
  -3   5   4      459.29      400.29      8.11 o 
  -2   5   4        1.10        1.72      1.47 o 
  -1   5   4      659.58      785.75     28.30 o 
   0   5   4       10.33       11.87      1.10 o 
   1   5   4     3506.14     3756.90     48.48 o 
   2   5   4        5.99        5.79      1.02 o 
   3   5   4      505.09      510.53      6.80 o 
   4   5   4        5.68        5.66      1.41 o 
   5   5   4      143.57      147.77      4.50 o 
   6   5   4       11.90       16.15      2.82 o 
   7   5   4       57.33       66.20      5.62 o 
  -8   6   4        7.84       12.04      4.67 o 
  -7   6   4        0.22        1.50      3.12 o 
  -6   6   4       20.58       14.90      3.90 o 
  -5   6   4        1.26        0.98      1.90 o 
  -4   6   4       90.24       99.26      3.88 o 
  -3   6   4        0.08        0.64      1.40 o 
  -2   6   4      132.48      157.61      6.40 o 
  -1   6   4        0.12       -1.77      1.77 o 
   0   6   4     1586.09     1563.87     18.13 o 
   1   6   4       21.48       28.52      1.75 o 
   2   6   4     1808.15     1819.14     18.77 o 
   3   6   4        0.00        1.53      1.15 o 
   4   6   4      128.76      135.68      3.29 o 
   5   6   4       29.60       35.66      2.54 o 
   6   6   4        9.12       11.24      2.63 o 
   7   6   4       55.74       54.57      5.05 o 
  -8   7   4        7.86       -0.65      3.54 o 
  -7   7   4       11.73       11.73      3.84 o 
  -6   7   4       42.10       41.53      3.95 o 
  -5   7   4       31.11       22.05      2.97 o 
  -4   7   4        8.03       13.69      2.16 o 
  -3   7   4      817.60      820.77     14.35 o 
  -2   7   4        2.73        2.87      1.88 o 
  -1   7   4     1008.15      985.64     24.39 o 
   0   7   4       35.75       39.05      2.06 o 
   1   7   4       81.90      104.17      2.43 o 
   2   7   4        0.08        2.97      0.93 o 
   3   7   4     1324.59     1366.59     14.32 o 
   4   7   4       46.28       45.11      2.67 o 
   5   7   4      254.24      251.12      6.12 o 
   6   7   4       44.70       45.96      3.58 o 
   7   7   4       94.54      100.73      6.02 o 
  -8   8   4        0.24       -0.07      3.62 o 
  -7   8   4      187.70      182.72     13.53 o 
  -6   8   4        8.24        4.06      2.53 o 
  -5   8   4      112.94      119.90      5.17 o 
  -4   8   4      571.80      612.87     12.02 o 
  -3   8   4        4.98        5.26      1.40 o 
  -2   8   4       65.99       85.40      4.19 o 
  -1   8   4      221.71      243.36      8.91 o 
   0   8   4      998.97      971.52     12.02 o 
   1   8   4        0.38       -0.11      0.77 o 
   2   8   4      382.22      322.26      4.89 o 
   3   8   4        1.47        4.90      1.17 o 
   4   8   4       10.42       11.05      1.49 o 
   5   8   4        0.03       -0.01      1.59 o 
   6   8   4      481.09      495.48      9.81 o 
   7   8   4        0.30        2.66      3.04 o 
  -8   9   4        0.15       -0.08      3.38 o 
  -7   9   4      169.11      169.71      8.42 o 
  -6   9   4       17.73       15.72      3.00 o 
  -5   9   4       51.62       59.05      3.87 o 
  -4   9   4        4.57        4.02      2.11 o 
  -3   9   4      873.32      887.72     14.26 o 
  -2   9   4       27.27       26.70      2.75 o 
  -1   9   4      333.64      314.58      8.32 o 
   0   9   4        2.38        6.75      1.13 o 
   1   9   4      149.64      213.77      3.67 o 
   2   9   4      348.96      354.40      5.17 o 
   3   9   4      164.39      165.90      4.33 o 
   4   9   4        0.99        1.95      1.23 o 
   5   9   4      151.81      156.61      4.41 o 
   6   9   4        7.65        9.69      2.29 o 
   7   9   4      106.94      105.01      7.21 o 
  -8  10   4       29.16       19.43      4.78 o 
  -7  10   4       37.90       39.03      5.03 o 
  -6  10   4      110.53      100.45      5.38 o 
  -5  10   4        0.41       -1.73      1.73 o 
  -4  10   4      148.46      148.24      5.02 o 
  -3  10   4       71.09       84.86      3.21 o 
  -2  10   4     1640.55     1718.65     42.92 o 
  -1  10   4       29.24       30.22      2.54 o 
   0  10   4     1795.45     1833.59     19.89 o 
   1  10   4       43.92       51.30      1.85 o 
   2  10   4      658.96      650.26      7.63 o 
   3  10   4      176.78      180.31      3.47 o 
   4  10   4      410.49      410.46      6.32 o 
   5  10   4       78.80       74.86      3.34 o 
   6  10   4      181.47      171.67      4.97 o 
   7  10   4       44.32       30.33      4.40 o 
  -8  11   4        8.23       10.76      4.62 o 
  -7  11   4      122.57      115.97      8.68 o 
  -6  11   4       11.43        7.65      2.62 o 
  -5  11   4      108.37      102.07      4.85 o 
  -4  11   4      266.37      272.05      5.81 o 
  -3  11   4      426.74      404.12      7.05 o 
  -2  11   4      349.52      369.16      9.76 o 
  -1  11   4     3015.35     2993.82     44.13 o 
   0  11   4       10.33       13.63      1.09 o 
   1  11   4     1333.54     1348.99     17.48 o 
   2  11   4      152.88      147.12      3.14 o 
   3  11   4      283.21      289.73      4.54 o 
   4  11   4      101.62      107.81      3.24 o 
   5  11   4      223.13      234.92      5.69 o 
   6  11   4       60.73       62.44      3.86 o 
   7  11   4       46.72       32.91      5.15 o 
  -8  12   4       85.82       78.86      7.13 o 
  -7  12   4        1.24        4.39      3.31 o 
  -6  12   4       24.12       23.30      4.11 o 
  -5  12   4       23.63       20.07      3.45 o 
  -4  12   4      102.95      105.43      4.33 o 
  -3  12   4        4.36       10.54      1.54 o 
  -2  12   4     2022.97     1974.85     31.78 o 
  -1  12   4       39.32       53.96      2.79 o 
   0  12   4      761.18      826.07     10.76 o 
   1  12   4       64.79       66.52      2.08 o 
   2  12   4      356.39      347.88      6.31 o 
   3  12   4        4.91        7.97      1.28 o 
   4  12   4      184.27      177.39      4.03 o 
   5  12   4       14.52       13.54      2.06 o 
   6  12   4       63.66       55.20      3.28 o 
   7  12   4        1.31        0.16      3.10 o 
  -8  13   4        6.34        3.21      3.97 o 
  -7  13   4       75.51       84.46      6.58 o 
  -6  13   4       58.44       59.82      4.50 o 
  -5  13   4      215.69      237.26      8.87 o 
  -4  13   4       86.63      100.13      3.90 o 
  -3  13   4      530.24      523.46      9.30 o 
  -2  13   4      247.53      261.64      7.11 o 
  -1  13   4     6359.55     6414.19     77.97 o 
   0  13   4        1.45        1.53      1.02 o 
   1  13   4     2274.00     2300.43     23.30 o 
   2  13   4        3.42        3.48      1.10 o 
   3  13   4      599.31      594.25      7.29 o 
   4  13   4       23.74       17.65      1.90 o 
   5  13   4      641.56      626.88      9.64 o 
   6  13   4        1.77        1.38      1.96 o 
   7  13   4       62.63       64.55      7.72 o 
  -8  14   4        2.56        0.93      3.84 o 
  -7  14   4       22.73       20.44      4.25 o 
  -6  14   4      226.11      217.03     10.79 o 
  -5  14   4       61.50       45.97      3.67 o 
  -4  14   4      801.53      764.61     12.12 o 
  -3  14   4        1.62        1.44      1.16 o 
  -2  14   4     2739.95     2751.41     43.04 o 
  -1  14   4      104.70      112.78      3.20 o 
   0  14   4      910.05      930.70     13.33 o 
   1  14   4        5.45        6.76      1.07 o 
   2  14   4      371.90      376.08      5.52 o 
   3  14   4       59.38       48.93      2.04 o 
   4  14   4      336.64      318.57      7.13 o 
   5  14   4       15.26       22.42      2.31 o 
   6  14   4      317.00      313.45      6.84 o 
   7  14   4        1.32       -1.82      2.87 o 
  -7  15   4       79.62       74.23      8.87 o 
  -6  15   4       30.55       35.39      5.17 o 
  -5  15   4      110.17      120.63      5.34 o 
  -4  15   4        5.29       10.38      1.78 o 
  -3  15   4      360.04      356.54      7.19 o 
  -2  15   4       11.33       18.57      3.32 o 
  -1  15   4     1996.89     1922.15     25.48 o 
   0  15   4      129.15      124.10      3.11 o 
   1  15   4      385.38      380.23      5.29 o 
   2  15   4       14.68       17.19      1.55 o 
   3  15   4      385.10      372.54      5.30 o 
   4  15   4        8.57        6.57      1.71 o 
   5  15   4      424.07      393.53      7.19 o 
   6  15   4       13.61       22.10      2.59 o 
   7  15   4       21.86       27.75      4.09 o 
  -7  16   4        0.48       -1.98      3.11 o 
  -6  16   4      303.14      315.53     10.28 o 
  -5  16   4        7.14        8.59      2.46 o 
  -4  16   4      413.79      442.82     12.82 o 
  -3  16   4       32.51       32.03      3.34 o 
  -2  16   4      372.88      373.54      9.08 o 
  -1  16   4      602.27      642.98      9.20 o 
   0  16   4     1163.95     1186.85     14.70 o 
   1  16   4       25.48       27.82      1.58 o 
   2  16   4      563.42      554.98      7.25 o 
   3  16   4       18.02       23.58      1.66 o 
   4  16   4      167.69      170.98      4.24 o 
   5  16   4       40.58       39.68      2.75 o 
   6  16   4      237.06      231.05      5.74 o 
   7  16   4       68.06       56.57      5.06 o 
  -7  17   4       16.67       12.05      3.89 o 
  -6  17   4       16.33       21.92      3.47 o 
  -5  17   4      230.23      241.29      7.47 o 
  -4  17   4       87.22       81.34      3.46 o 
  -3  17   4      201.22      178.22      6.43 o 
  -2  17   4      371.94      345.84      8.76 o 
  -1  17   4      815.53      826.04     11.19 o 
   0  17   4       16.44       15.46      1.92 o 
   1  17   4     1477.43     1535.81     15.80 o 
   2  17   4       82.80       82.54      2.58 o 
   3  17   4     1059.40      993.49     12.17 o 
   4  17   4       31.26       30.38      2.30 o 
   5  17   4      103.67      117.32      3.99 o 
   6  17   4        8.50        7.44      2.54 o 
   7  17   4      101.37       93.37      5.75 o 
  -7  18   4       97.83       92.80      6.89 o 
  -6  18   4      128.01      117.38     12.38 o 
  -5  18   4      227.06      197.42      6.65 o 
  -4  18   4      140.84      160.94      5.11 o 
  -3  18   4        0.02        2.07      2.19 o 
  -2  18   4        2.79        4.40      1.86 o 
  -1  18   4      317.27      315.05      5.78 o 
   0  18   4      356.69      334.72      5.12 o 
   1  18   4        6.81        6.54      1.19 o 
   2  18   4      197.73      180.59      3.74 o 
   3  18   4      217.54      217.20      4.74 o 
   4  18   4       83.84      100.36      4.41 o 
   5  18   4        6.23        1.38      1.76 o 
   6  18   4      139.03      130.40      4.81 o 
   7  18   4       10.53       15.21      3.59 o 
  -7  19   4       41.83       40.35      5.24 o 
  -6  19   4        9.30        6.61      2.87 o 
  -5  19   4       45.82       49.09      3.72 o 
  -4  19   4      149.49      153.26      4.88 o 
  -3  19   4      367.81      362.68     10.66 o 
  -2  19   4      103.86      122.84      5.52 o 
  -1  19   4       89.38       83.15      3.03 o 
   0  19   4        0.10        0.29      1.03 o 
   1  19   4       70.67       61.33      2.17 o 
   2  19   4       75.27       89.48      2.74 o 
   3  19   4      603.13      603.11      8.87 o 
   4  19   4      265.75      245.91      5.51 o 
   5  19   4      377.88      385.13      7.12 o 
   6  19   4       77.79       80.12      5.24 o 
   7  19   4       35.75       44.29      4.59 o 
  -7  20   4        0.15        0.55      3.57 o 
  -6  20   4       45.32       46.43      4.29 o 
  -5  20   4      108.44      109.82      5.14 o 
  -4  20   4        6.83        7.99      1.90 o 
  -3  20   4      171.59      162.93      7.02 o 
  -2  20   4      125.83      122.71      4.65 o 
  -1  20   4      400.07      363.03      6.83 o 
   0  20   4      515.93      495.72      6.79 o 
   1  20   4       83.63       84.84      2.53 o 
   2  20   4     1316.47     1351.66     16.26 o 
   3  20   4      138.32      141.04      4.55 o 
   4  20   4       12.41       15.30      2.46 o 
   5  20   4       20.09       19.75      2.35 o 
   6  20   4       50.68       41.76      3.95 o 
  -7  21   4        0.82       -0.20      3.91 o 
  -6  21   4       26.27       28.49      3.70 o 
  -5  21   4        2.58        1.34      1.92 o 
  -4  21   4       39.58       34.22      3.78 o 
  -3  21   4      228.19      234.25     12.45 o 
  -2  21   4      310.29      327.53     11.79 o 
  -1  21   4      114.26      107.20      3.45 o 
   0  21   4       17.74       18.52      1.75 o 
   1  21   4      316.62      290.75      4.74 o 
   2  21   4        1.71        5.12      1.61 o 
   3  21   4      696.94      688.56     10.57 o 
   4  21   4      201.35      191.46      4.48 o 
   5  21   4       57.08       61.24      3.43 o 
   6  21   4        2.32        6.58      2.67 o 
  -7  22   4       43.91       41.94      6.19 o 
  -6  22   4       12.10        9.42      3.06 o 
  -5  22   4        0.78       -0.32      2.02 o 
  -4  22   4      454.53      506.78     12.57 o 
  -3  22   4      147.74      159.87      6.49 o 
  -2  22   4      697.96      700.96     13.08 o 
  -1  22   4       38.97       38.44      2.27 o 
   0  22   4      364.11      386.99      6.22 o 
   1  22   4       13.37       13.81      1.52 o 
   2  22   4      116.15      116.59      3.64 o 
   3  22   4       45.07       51.33      2.91 o 
   4  22   4      596.66      570.60     11.15 o 
   5  22   4        6.18        2.92      1.93 o 
   6  22   4      142.54      138.71      5.48 o 
  -7  23   4       45.61       41.04      6.43 o 
  -6  23   4        1.37        6.25      3.11 o 
  -5  23   4      439.74      439.40     12.10 o 
  -4  23   4      104.69       97.63      6.42 o 
  -3  23   4     1012.65     1021.02     20.19 o 
  -2  23   4       93.55       93.99      4.37 o 
  -1  23   4       97.65       88.93      3.32 o 
   0  23   4      104.85      103.71      3.14 o 
   1  23   4       35.41       38.76      2.21 o 
   2  23   4      246.46      231.52      5.13 o 
   3  23   4       44.92       47.54      2.82 o 
   4  23   4      140.66      143.79      4.60 o 
   5  23   4      126.25      128.40      5.40 o 
   6  23   4        5.03        6.96      2.88 o 
  -7  24   4       38.44       35.80     11.28 o 
  -6  24   4       34.14       50.44     13.66 o 
  -5  24   4      126.87      135.23      5.80 o 
  -4  24   4      595.20      611.84     14.38 o 
  -3  24   4      252.20      258.64      9.60 o 
  -2  24   4      146.77      165.81      6.47 o 
  -1  24   4       40.82       43.56      2.61 o 
   0  24   4       64.07       84.23      2.93 o 
   1  24   4       56.88       61.54      2.67 o 
   2  24   4      224.33      235.95      5.65 o 
   3  24   4      113.69      127.22      4.45 o 
   4  24   4       52.59       53.96      3.23 o 
   5  24   4       97.24       91.63      3.80 o 
   6  24   4       45.51       36.07      3.40 o 
  -7  25   4       32.71       29.06      5.80 o 
  -6  25   4       48.24       53.90      6.41 o 
  -5  25   4      170.49      183.47      6.95 o 
  -4  25   4       82.42       73.78      6.25 o 
  -3  25   4      313.54      354.95     13.31 o 
  -2  25   4       63.62       65.02      5.04 o 
  -1  25   4     1609.36     1555.72     20.66 o 
   0  25   4      218.52      206.83      4.43 o 
   1  25   4     1406.44     1420.31     17.68 o 
   2  25   4      227.21      209.57      5.42 o 
   3  25   4      557.66      554.43     12.51 o 
   4  25   4        1.58        0.51      2.40 o 
   5  25   4      214.37      191.87      5.12 o 
   6  25   4       35.50       34.09      3.54 o 
  -7  26   4      100.03       94.46     13.27 o 
  -6  26   4       30.22       25.60      4.78 o 
  -5  26   4        1.49        3.38      2.48 o 
  -4  26   4       30.37       20.34      5.52 o 
  -3  26   4       54.63       61.85      6.14 o 
  -2  26   4      753.40      795.44     15.05 o 
  -1  26   4        1.91        4.27      1.69 o 
   0  26   4      732.58      778.07     11.07 o 
   1  26   4        0.21        2.50      1.46 o 
   2  26   4     1548.28     1515.15     20.58 o 
   3  26   4       33.29       31.01      2.75 o 
   4  26   4      332.44      332.73      8.39 o 
   5  26   4      124.89      139.15      9.24 o 
   6  26   4        2.49        3.48      2.74 o 
  -6  27   4       55.62       42.47      6.85 o 
  -5  27   4      237.18      233.33     10.43 o 
  -4  27   4        4.10        1.14      4.24 o 
  -3  27   4       19.25       15.40      6.85 o 
  -2  27   4        0.17        2.17      2.04 o 
  -1  27   4       89.78       88.62      3.54 o 
   0  27   4      119.87      119.70      3.65 o 
   1  27   4     1413.00     1424.39     19.18 o 
   2  27   4      298.80      310.40      8.12 o 
   3  27   4      211.77      199.31      5.58 o 
   4  27   4       11.84       17.62      2.61 o 
   5  27   4        7.21        2.97      2.73 o 
   6  27   4       28.22       23.27      3.21 o 
  -6  28   4      136.42      143.04      8.87 o 
  -5  28   4        9.69        7.45      4.07 o 
  -4  28   4      564.52      637.28     22.51 o 
  -3  28   4      114.27       98.61     10.39 o 
  -2  28   4      427.70      473.55     10.62 o 
  -1  28   4      208.16      198.38      5.31 o 
   0  28   4      352.46      366.19      7.28 o 
   1  28   4        0.20        2.15      1.88 o 
   2  28   4      139.48      153.63      4.72 o 
   3  28   4       15.48       13.64      2.67 o 
   4  28   4      363.13      363.98      8.15 o 
   5  28   4       37.16       30.94      3.77 o 
   6  28   4      102.75      114.79      6.31 o 
  -6  29   4       14.76       10.90      7.74 o 
  -5  29   4       55.43       57.65      7.54 o 
  -4  29   4      220.23      253.17     13.40 o 
  -3  29   4      680.23      668.24     22.49 o 
  -2  29   4       25.97       27.22      3.65 o 
  -1  29   4      922.70      859.94     17.51 o 
   0  29   4       44.70       45.10      2.89 o 
   1  29   4       17.76       16.71      2.48 o 
   2  29   4       39.73       48.90      4.99 o 
   3  29   4      583.58      555.12     10.16 o 
   4  29   4       46.79       47.87      4.12 o 
   5  29   4      205.43      207.74      7.29 o 
  -6  30   4        4.49       -1.95      3.68 o 
  -5  30   4        1.11        2.98      4.56 o 
  -4  30   4      219.87      232.07     13.09 o 
  -3  30   4      184.04      188.06     11.07 o 
  -2  30   4      103.38      114.06      7.78 o 
  -1  30   4      290.23      264.57      7.61 o 
   0  30   4      201.28      197.93      5.28 o 
   1  30   4       37.68       37.69      3.16 o 
   2  30   4      203.78      203.88      5.47 o 
   3  30   4      256.02      270.45      7.18 o 
   4  30   4       49.67       51.88      3.62 o 
   5  30   4        0.00        2.09      2.77 o 
  -6  31   4        0.37        7.96     10.17 o 
  -5  31   4        8.07       16.08      4.92 o 
  -4  31   4       28.38       37.42      6.79 o 
  -3  31   4      193.88      186.60     14.07 o 
  -2  31   4        0.17        0.29      2.60 o 
  -1  31   4      137.08      125.06      9.87 o 
   0  31   4       47.71       39.74      3.04 o 
   1  31   4      546.75      520.08     10.22 o 
   2  31   4        5.00        5.21      2.02 o 
   3  31   4      330.07      305.41      7.78 o 
   4  31   4        3.50        1.71      2.20 o 
   5  31   4      113.50      122.81      7.55 o 
  -6  32   4       30.16       19.01     11.05 o 
  -5  32   4        8.81        9.93      4.60 o 
  -4  32   4        2.69       -3.89      4.41 o 
  -3  32   4       20.35       22.91      4.34 o 
  -2  32   4      116.63      131.96      6.48 o 
  -1  32   4       24.29       21.94      3.20 o 
   0  32   4      139.22      164.24      5.90 o 
   1  32   4        6.94        4.33      2.11 o 
   2  32   4       68.12       82.90      3.82 o 
   3  32   4       10.33        9.25      2.63 o 
   4  32   4      125.50      128.02      8.65 o 
   5  32   4        0.03       -0.60      2.66 o 
  -5  33   4        1.22        5.52      4.32 o 
  -4  33   4       12.08        8.62      5.32 o 
  -3  33   4      115.78      143.63      7.74 o 
  -2  33   4       19.66       10.31      3.45 o 
  -1  33   4      103.83       91.05      4.92 o 
   0  33   4       19.22       25.55      4.65 o 
   1  33   4      168.45      147.29      6.70 o 
   2  33   4       57.52       60.02      3.72 o 
   3  33   4      181.00      178.33      5.99 o 
   4  33   4       52.48       49.67      5.11 o 
   5  33   4       30.77       31.55      6.29 o 
  -5  34   4        2.92        3.29      4.95 o 
  -4  34   4      106.16      101.38     10.39 o 
  -3  34   4        0.43       -2.80      3.58 o 
  -2  34   4       52.10       59.24      4.91 o 
  -1  34   4       42.71       32.83      3.63 o 
   0  34   4      483.68      508.60     10.16 o 
   1  34   4        0.77       -1.88      1.95 o 
   2  34   4      184.32      182.26      5.73 o 
   3  34   4        0.57       -0.13      2.22 o 
   4  34   4       31.79       22.46      3.84 o 
   5  34   4       30.26       28.42      7.80 o 
  -5  35   4       10.89       11.53      7.74 o 
  -4  35   4       36.74       46.46      5.84 o 
  -3  35   4       65.39       67.54      5.92 o 
  -2  35   4       28.88       32.66      4.15 o 
  -1  35   4      212.34      214.51      7.87 o 
   0  35   4       68.37       66.01      3.83 o 
   1  35   4       55.38       62.11      3.92 o 
   2  35   4       69.31       64.41      4.16 o 
   3  35   4       36.38       33.04      3.41 o 
   4  35   4        3.68        1.81      3.03 o 
  -5  36   4       13.84        4.86     10.17 o 
  -4  36   4       58.49       67.90      6.72 o 
  -3  36   4       12.33       15.06      5.32 o 
  -2  36   4      134.41      133.56      6.90 o 
  -1  36   4       82.71       69.28      4.74 o 
   0  36   4       95.21      108.70      4.71 o 
   1  36   4        8.76        8.52      2.95 o 
   2  36   4       23.89       27.44      3.45 o 
   3  36   4        1.36        2.74      2.64 o 
   4  36   4       23.59       17.97      4.29 o 
  -5  37   4      214.23      219.92     22.33 o 
  -4  37   4       74.33       78.76     12.52 o 
  -3  37   4      199.91      223.63      9.85 o 
  -2  37   4       42.94       44.47      4.78 o 
  -1  37   4      310.10      336.54     10.07 o 
   0  37   4       27.10       38.27      4.25 o 
   1  37   4      333.40      318.59     10.32 o 
   2  37   4        4.55        4.58      2.58 o 
   3  37   4       16.42       15.96      3.37 o 
   4  37   4        3.91       10.12      5.51 o 
  -4  38   4       42.60       50.05      9.51 o 
  -3  38   4       34.43       27.44      4.85 o 
  -2  38   4      280.15      306.81     10.13 o 
  -1  38   4        5.68        5.78      2.84 o 
   0  38   4      106.76      116.05      4.90 o 
   1  38   4       28.15       23.92      3.31 o 
   2  38   4       30.32       23.90      3.36 o 
   3  38   4        0.21        0.26      2.86 o 
   4  38   4       79.98       80.64     10.30 o 
  -4  39   4        0.93       -0.39      4.55 o 
  -3  39   4        3.85        7.01      3.98 o 
  -2  39   4        0.06        2.35      2.99 o 
  -1  39   4      278.05      295.73      9.65 o 
   0  39   4       32.71       25.96      3.36 o 
   1  39   4      204.51      229.44      9.25 o 
   2  39   4        0.44       -0.26      2.75 o 
   3  39   4       11.29       12.45      3.16 o 
  -4  40   4        8.60       13.22      5.35 o 
  -3  40   4        1.31        1.01      3.50 o 
  -2  40   4      364.81      404.55     12.00 o 
  -1  40   4       11.75       17.00      3.38 o 
   0  40   4      373.10      362.10      9.40 o 
   1  40   4        0.00        1.09      2.89 o 
   2  40   4      295.82      273.75      8.88 o 
   3  40   4        9.02        5.09      2.82 o 
  -4  41   4        0.24        8.00      5.00 o 
  -3  41   4       46.02       41.87      9.45 o 
  -2  41   4       30.86       24.82      4.63 o 
  -1  41   4      227.85      240.95     11.58 o 
   0  41   4        7.08        3.41      2.95 o 
   1  41   4      244.36      246.60      9.34 o 
   2  41   4       49.37       58.09      7.47 o 
   3  41   4      138.04      114.39      8.65 o 
  -3  42   4       23.02       13.08      4.24 o 
  -2  42   4       21.17       29.42     15.48 o 
  -1  42   4        5.00        7.30      3.87 o 
   0  42   4       75.90       88.13      9.74 o 
   1  42   4        9.30        8.94      3.17 o 
   2  42   4       49.76       48.93      4.39 o 
   3  42   4       72.26       66.33     13.71 o 
  -3  43   4       92.18       82.42      8.57 o 
  -2  43   4       14.54       17.35      5.40 o 
  -1  43   4      141.44      140.58      8.18 o 
   0  43   4        0.04        2.12      3.04 o 
   1  43   4       14.71        8.07      3.22 o 
   2  43   4        4.37        0.16      2.83 o 
  -2  44   4      231.37      243.96     12.65 o 
  -1  44   4        0.65        0.49      3.89 o 
   0  44   4       21.18       23.34      3.97 o 
   1  44   4        3.38        3.51      3.03 o 
   2  44   4       20.07       29.37      7.86 o 
  -2  45   4        9.23       15.43     11.50 o 
  -1  45   4       11.33        6.94      4.45 o 
   0  45   4       49.39       57.35      5.01 o 
   1  45   4      204.30      206.03      8.41 o 
  -1  46   4        5.17        8.53      4.97 o 
   0  46   4       50.34       61.04      5.62 o 
  -7   0   5        0.43       -3.98      3.98 o 
  -5   0   5      549.76      556.26     22.55 o 
  -3   0   5      934.36      951.57     30.95 o 
  -1   0   5     1516.42     1583.25     36.27 o 
   1   0   5      990.36     1036.74     22.02 o 
   3   0   5      242.14      250.72      7.50 o 
   5   0   5        3.50       -0.20      2.47 o 
   7   0   5        3.39       16.36      7.07 o 
  -8   1   5        5.51        5.90      3.94 o 
  -7   1   5       15.00        4.61      3.30 o 
  -6   1   5       98.11      110.89      7.19 o 
  -5   1   5       30.23       28.08      3.75 o 
  -4   1   5       33.37       37.84      3.75 o 
  -3   1   5        1.41        7.21      2.01 o 
  -1   1   5      602.29      687.24     14.64 o 
   0   1   5     1526.68     1528.75     20.95 o 
   1   1   5      618.48      656.43      8.52 o 
   2   1   5      608.24      588.01      8.42 o 
   3   1   5     1128.21     1135.76     14.74 o 
   4   1   5       50.17       60.66      3.15 o 
   5   1   5       10.48       11.06      2.22 o 
   6   1   5      164.40      156.96      6.41 o 
   7   1   5       97.81       87.88      8.83 o 
  -8   2   5        6.69        1.68      3.64 o 
  -7   2   5      220.71      241.73      9.68 o 
  -6   2   5       11.04        4.89      4.20 o 
  -5   2   5        2.04        3.36      2.64 o 
  -4   2   5       96.70      117.03      5.78 o 
  -3   2   5       80.14       87.68      4.84 o 
  -2   2   5     1157.60     1156.74     36.26 o 
  -1   2   5      152.69      138.56      5.02 o 
   0   2   5      108.67      135.67      4.01 o 
   1   2   5      104.46       93.83      2.92 o 
   2   2   5      139.74      145.77      3.52 o 
   3   2   5      440.90      437.05      7.30 o 
   4   2   5      423.99      419.83      7.64 o 
   5   2   5      126.24      121.54      4.43 o 
   6   2   5        0.71        1.12      2.60 o 
   7   2   5      135.78      136.22      9.18 o 
  -8   3   5        3.32        3.07      3.77 o 
  -7   3   5      128.49      135.54      7.61 o 
  -6   3   5      116.85      115.09     10.91 o 
  -5   3   5       32.96       39.37      4.34 o 
  -4   3   5      400.04      393.56     20.12 o 
  -3   3   5      301.34      336.68      9.99 o 
  -2   3   5       31.56       47.76      3.90 o 
  -1   3   5       56.61       66.61      6.43 o 
   0   3   5     1579.85     1584.82     19.38 o 
   1   3   5       19.71       30.13      1.88 o 
   2   3   5     1226.31     1232.35     15.09 o 
   3   3   5      109.86       95.41      3.31 o 
   4   3   5     1121.56     1131.87     15.35 o 
   5   3   5       22.23       30.06      2.71 o 
   6   3   5       46.19       43.56      4.13 o 
   7   3   5       35.75       42.65      4.99 o 
  -8   4   5       23.80        8.45      4.32 o 
  -7   4   5       11.13       19.15      4.24 o 
  -6   4   5        3.97        8.24      3.10 o 
  -5   4   5      137.66      135.44      8.84 o 
  -4   4   5        2.20        5.22      3.76 o 
  -3   4   5      910.22      978.49     22.31 o 
  -2   4   5      141.88      171.72      7.03 o 
  -1   4   5       84.19       82.06      3.89 o 
   0   4   5       43.10       49.50      1.94 o 
   1   4   5     2059.50     2059.03     25.23 o 
   2   4   5      308.10      341.70      5.73 o 
   3   4   5     1078.12     1037.62     13.70 o 
   4   4   5      209.45      229.18      5.44 o 
   5   4   5      153.89      160.53      4.98 o 
   6   4   5       24.61       26.19      3.56 o 
   7   4   5       11.96       15.37      4.19 o 
  -8   5   5        0.95       -4.87      4.90 o 
  -7   5   5      243.01      257.05     10.07 o 
  -6   5   5        4.48        3.92      3.77 o 
  -5   5   5      147.48      142.44      6.18 o 
  -4   5   5      118.44      118.28      5.92 o 
  -3   5   5        2.33        3.14      2.28 o 
  -2   5   5     2807.20     2885.85     61.58 o 
  -1   5   5       81.39       95.40      5.76 o 
   0   5   5      834.62      829.50     12.23 o 
   1   5   5      226.22      243.67      5.57 o 
   2   5   5      246.53      242.21      4.62 o 
   3   5   5        0.14        4.31      1.68 o 
   4   5   5      469.18      477.93      8.30 o 
   5   5   5        1.71        3.43      2.05 o 
   6   5   5      346.90      367.56      8.18 o 
   7   5   5        2.18        5.17      3.38 o 
  -8   6   5        0.31       -3.37      3.37 o 
  -7   6   5        0.46       -0.98      3.17 o 
  -6   6   5       55.36       56.19      5.00 o 
  -5   6   5      300.70      294.47      9.12 o 
  -4   6   5       23.39       29.76      5.31 o 
  -3   6   5      298.51      318.04      9.56 o 
  -2   6   5        1.10        0.68      2.01 o 
  -1   6   5      316.80      320.63      9.13 o 
   0   6   5        1.22        3.17      1.09 o 
   1   6   5      963.32      920.65     12.66 o 
   2   6   5      367.17      398.62      6.32 o 
   3   6   5     1087.49     1054.37     13.85 o 
   4   6   5      252.37      255.88      5.38 o 
   5   6   5      370.06      381.91      8.12 o 
   6   6   5        5.58        8.26      2.43 o 
   7   6   5      280.84      282.99     17.24 o 
  -7   7   5       14.53       16.46      4.19 o 
  -6   7   5       39.15       39.95      5.25 o 
  -5   7   5       65.73       67.85      4.63 o 
  -4   7   5      711.86      701.53     15.18 o 
  -3   7   5        0.88        1.08      1.66 o 
  -2   7   5      456.07      403.81     21.89 o 
  -1   7   5        1.63        4.96      3.25 o 
   0   7   5      821.10      796.54     13.28 o 
   1   7   5       51.46       63.77      2.57 o 
   2   7   5      699.77      731.93     12.08 o 
   3   7   5        0.17        4.52      1.73 o 
   4   7   5      481.19      464.72      7.63 o 
   5   7   5        1.41        5.47      2.30 o 
   6   7   5      194.32      205.35      6.08 o 
   7   7   5       59.82       73.13      9.51 o 
  -7   8   5      123.10      101.57     11.64 o 
  -6   8   5       63.35       71.13      5.28 o 
  -5   8   5       11.92       13.81      2.63 o 
  -4   8   5        9.72       14.18      3.13 o 
  -3   8   5      212.43      211.80      7.30 o 
  -2   8   5      117.45      133.68      6.54 o 
  -1   8   5      450.13      490.19     17.99 o 
   0   8   5       24.07       30.79      2.54 o 
   1   8   5     2727.45     2808.58     37.14 o 
   2   8   5       75.42       80.53      3.19 o 
   3   8   5     1177.68     1114.81     13.64 o 
   4   8   5      104.07       95.40      3.41 o 
   5   8   5      161.06      158.45      4.97 o 
   6   8   5       17.55       17.47      4.32 o 
   7   8   5       62.05       82.59      7.17 o 
  -7   9   5       41.63       39.79      5.09 o 
  -6   9   5      127.49      126.27      6.74 o 
  -5   9   5       62.97       62.30      4.02 o 
  -4   9   5       46.97       40.76      2.98 o 
  -3   9   5      363.92      367.73      8.97 o 
  -2   9   5     1681.75     1723.30     39.30 o 
  -1   9   5       40.61       52.49      3.16 o 
   0   9   5     2306.54     2241.49     45.12 o 
   1   9   5        6.77        8.57      1.92 o 
   2   9   5      694.15      744.22     12.56 o 
   3   9   5      103.20       99.60      3.10 o 
   4   9   5      395.94      387.16      7.28 o 
   5   9   5      140.93      148.98      4.89 o 
   6   9   5      104.53      115.95      5.21 o 
   7   9   5        0.22        3.10      3.75 o 
  -7  10   5        4.64        4.94      3.48 o 
  -6  10   5        0.00        1.52      2.47 o 
  -5  10   5        7.37        9.17      2.42 o 
  -4  10   5        0.12       -1.42      1.54 o 
  -3  10   5      304.49      294.76      7.02 o 
  -2  10   5        1.95        8.04      2.64 o 
  -1  10   5      255.95      251.67      6.47 o 
   0  10   5        7.75        8.46      1.69 o 
   1  10   5      431.91      470.24      9.41 o 
   2  10   5       66.64       80.15      3.26 o 
   3  10   5      615.70      587.05      9.65 o 
   4  10   5        0.14        1.99      1.73 o 
   5  10   5      229.28      220.51      5.83 o 
   6  10   5        3.28        3.75      2.90 o 
   7  10   5       90.70       83.48      7.52 o 
  -7  11   5       11.54       12.17      3.86 o 
  -6  11   5      137.00      141.53      6.33 o 
  -5  11   5      180.16      184.81      6.46 o 
  -4  11   5      220.99      238.38      6.65 o 
  -3  11   5      208.19      219.11      5.84 o 
  -2  11   5      506.03      513.21     12.87 o 
  -1  11   5       32.13       38.23      4.34 o 
   0  11   5      624.89      603.41     12.05 o 
   1  11   5       87.50       79.53      3.50 o 
   2  11   5      261.77      259.04      5.71 o 
   3  11   5      238.76      243.98      5.86 o 
   4  11   5      309.25      304.50      6.32 o 
   5  11   5        3.13        3.20      1.99 o 
   6  11   5      232.57      239.28      7.62 o 
  -7  12   5      100.30      101.64      6.93 o 
  -6  12   5        7.30        7.16      2.75 o 
  -5  12   5       60.86       57.55      4.15 o 
  -4  12   5        0.76        0.15      1.70 o 
  -3  12   5      737.59      713.33     13.19 o 
  -2  12   5      187.90      179.32      6.86 o 
  -1  12   5     1324.84     1396.99     20.90 o 
   0  12   5       65.47       61.33      3.37 o 
   1  12   5        4.00        2.54      2.11 o 
   2  12   5        0.09        1.01      1.51 o 
   3  12   5      438.34      433.91      8.37 o 
   4  12   5        2.48        5.80      1.74 o 
   5  12   5      237.39      204.14      7.38 o 
   6  12   5        1.41       -0.15      2.59 o 
  -7  13   5       28.90       28.21      4.77 o 
  -6  13   5       35.96       29.58      3.61 o 
  -5  13   5       21.24       20.04      3.25 o 
  -4  13   5       21.99       29.43      2.66 o 
  -3  13   5       54.04       67.80      5.62 o 
  -2  13   5       43.20       48.48      3.49 o 
  -1  13   5        3.97        8.94      2.11 o 
   0  13   5      417.31      413.11      9.51 o 
   1  13   5        1.67        0.65      1.48 o 
   2  13   5      157.31      134.24      4.22 o 
   3  13   5        0.14        1.27      1.75 o 
   4  13   5      139.72      145.76      4.40 o 
   5  13   5        0.43       -0.72      1.96 o 
   6  13   5      120.03      101.32      5.07 o 
  -7  14   5       41.36       48.34      5.50 o 
  -6  14   5        1.12        1.57      2.41 o 
  -5  14   5       25.08       24.43      4.15 o 
  -4  14   5       18.46       17.27      2.29 o 
  -3  14   5      367.59      382.28      9.91 o 
  -2  14   5       12.90       14.45      2.56 o 
  -1  14   5     1205.25     1198.17     21.26 o 
   0  14   5       15.52       13.38      2.11 o 
   1  14   5        3.88        5.05      2.27 o 
   2  14   5       57.91       60.13      2.97 o 
   3  14   5      212.89      209.24      5.51 o 
   4  14   5        3.89        3.53      1.70 o 
   5  14   5       77.04       76.31      3.87 o 
   6  14   5       11.04        4.52      2.57 o 
  -7  15   5        5.92        7.69      3.71 o 
  -6  15   5       23.44       27.12      3.53 o 
  -5  15   5      119.16      105.27      5.04 o 
  -4  15   5        4.86        5.50      1.97 o 
  -3  15   5       15.57       12.07      4.08 o 
  -2  15   5      552.44      532.70     11.81 o 
  -1  15   5       88.06      100.00      4.17 o 
   0  15   5      650.90      682.87     16.53 o 
   1  15   5       20.88       25.69      2.18 o 
   2  15   5      500.89      483.75     12.39 o 
   3  15   5      172.59      147.82      4.17 o 
   4  15   5      290.67      324.84      6.75 o 
   5  15   5       27.89       29.20      2.82 o 
   6  15   5      132.99      122.98      5.74 o 
  -7  16   5        0.27       -0.87      4.06 o 
  -6  16   5        0.01        1.11      2.45 o 
  -5  16   5        2.63        0.18      2.30 o 
  -4  16   5       44.31       36.30      4.48 o 
  -3  16   5      367.53      364.16      9.77 o 
  -2  16   5       65.63       56.91      3.97 o 
  -1  16   5      440.75      456.24      9.48 o 
   0  16   5       16.75       20.58      2.28 o 
   1  16   5       58.72       64.85      3.11 o 
   2  16   5      163.01      155.02      4.96 o 
   3  16   5      408.82      415.29      7.19 o 
   4  16   5      163.96      138.07      4.49 o 
   5  16   5      113.79      111.78      4.45 o 
   6  16   5        0.10        7.20      2.83 o 
  -7  17   5       51.74       57.50      7.40 o 
  -6  17   5       15.26       19.30      4.21 o 
  -5  17   5        5.48        3.04      2.26 o 
  -4  17   5       51.33       38.03      7.40 o 
  -3  17   5        6.21        3.51      2.42 o 
  -2  17   5      254.64      256.22      7.76 o 
  -1  17   5       97.39       81.15      5.15 o 
   0  17   5      283.29      286.66      6.76 o 
   1  17   5        9.37        6.83      1.67 o 
   2  17   5      168.08      172.14      5.95 o 
   3  17   5       38.96       31.81      2.67 o 
   4  17   5      992.60      961.75     14.07 o 
   5  17   5       25.01       29.94      2.82 o 
   6  17   5      157.90      149.90      6.13 o 
  -7  18   5       12.88        7.61      6.13 o 
  -6  18   5        4.86        7.62      3.54 o 
  -5  18   5      177.84      181.53      6.36 o 
  -4  18   5       38.15       41.84      4.73 o 
  -3  18   5      225.93      235.66      7.96 o 
  -2  18   5      364.87      388.59      9.97 o 
  -1  18   5       18.17       22.69      2.65 o 
   0  18   5       92.51       81.51      3.13 o 
   1  18   5     1437.17     1488.29     19.86 o 
   2  18   5      135.65      136.30      3.70 o 
   3  18   5      534.92      523.41     10.09 o 
   4  18   5        4.04        9.32      2.30 o 
   5  18   5      299.82      294.60      6.86 o 
   6  18   5       15.62       15.04      3.13 o 
  -7  19   5        2.74        6.48      3.77 o 
  -6  19   5       19.91       19.21      3.38 o 
  -5  19   5      303.06      296.89     16.51 o 
  -4  19   5      476.10      446.15     14.91 o 
  -3  19   5       10.73        6.38      2.66 o 
  -2  19   5      332.25      325.92     10.53 o 
  -1  19   5       35.97       45.40      3.43 o 
   0  19   5      421.48      407.00      7.35 o 
   1  19   5      298.35      279.03      5.91 o 
   2  19   5     1014.02     1027.04     16.46 o 
   3  19   5       71.54       76.22      3.45 o 
   4  19   5      263.15      257.56      7.34 o 
   5  19   5       51.63       59.54      3.39 o 
   6  19   5      107.10      118.43     11.48 o 
  -7  20   5       14.16       13.05      4.12 o 
  -6  20   5       33.04       31.38      3.81 o 
  -5  20   5      405.98      440.98     14.22 o 
  -4  20   5      188.06      157.34      7.86 o 
  -3  20   5       87.65      106.95      8.12 o 
  -2  20   5       41.77       47.61      3.97 o 
  -1  20   5      764.28      770.36     16.14 o 
   0  20   5        1.84        3.97      1.59 o 
   1  20   5      511.95      526.00      8.44 o 
   2  20   5       37.62       39.42      2.69 o 
   3  20   5      596.12      606.52     11.02 o 
   4  20   5        9.12        8.31      2.13 o 
   5  20   5       96.68      103.67      5.07 o 
   6  20   5        0.96        5.12      3.42 o 
  -7  21   5        0.85        3.00      3.59 o 
  -6  21   5      213.98      209.46      8.36 o 
  -5  21   5       14.41       19.40      4.29 o 
  -4  21   5      214.26      225.91      9.50 o 
  -3  21   5        2.53        1.07      2.76 o 
  -2  21   5      141.54      152.58      5.62 o 
  -1  21   5       20.63       21.92      2.92 o 
   0  21   5      828.19      789.82     11.86 o 
   1  21   5      107.83      130.87      6.02 o 
   2  21   5      392.73      404.17      8.48 o 
   3  21   5        0.51        0.66      1.89 o 
   4  21   5      154.14      153.44      4.99 o 
   5  21   5       48.20       43.12      3.84 o 
   6  21   5      351.53      363.00     10.74 o 
  -7  22   5       21.65       17.81      6.33 o 
  -6  22   5       17.29       21.67      7.71 o 
  -5  22   5      113.74      121.07     11.97 o 
  -4  22   5      126.54      123.36      7.43 o 
  -3  22   5       45.07       33.29      4.49 o 
  -2  22   5        0.01        2.12      2.10 o 
  -1  22   5       72.37       77.82      5.22 o 
   0  22   5      349.55      340.80      7.34 o 
   1  22   5     2552.33     2605.18     28.74 o 
   2  22   5       47.44       42.29      2.90 o 
   3  22   5      335.84      323.84      7.95 o 
   4  22   5        1.13        1.71      1.98 o 
   5  22   5       78.66       63.59      4.11 o 
   6  22   5        0.06        1.98      2.89 o 
  -6  23   5      173.86      152.23     10.93 o 
  -5  23   5      204.74      222.75     10.14 o 
  -4  23   5       31.92       37.44      4.18 o 
  -3  23   5       56.79       51.50      5.17 o 
  -2  23   5      311.98      338.22      8.64 o 
  -1  23   5      338.76      344.26     10.74 o 
   0  23   5     1898.42     1858.35     25.86 o 
   1  23   5       42.29       50.73      2.70 o 
   2  23   5      980.65      923.40     18.79 o 
   3  23   5      200.35      188.14      5.53 o 
   4  23   5      183.52      183.17      5.60 o 
   5  23   5       14.14        7.90      2.60 o 
   6  23   5       24.66       20.63      5.35 o 
  -6  24   5        0.60       -3.04      3.78 o 
  -5  24   5        7.81        7.98      3.97 o 
  -4  24   5       22.90       23.53      3.81 o 
  -3  24   5       91.54       79.67      8.94 o 
  -2  24   5       11.25       14.39      3.06 o 
  -1  24   5      894.95      892.66     18.09 o 
   0  24   5        0.19        0.77      1.74 o 
   1  24   5      706.08      728.49     11.13 o 
   2  24   5      107.79      109.34      4.37 o 
   3  24   5      378.01      362.46      7.86 o 
   4  24   5       77.34       77.95      3.99 o 
   5  24   5       75.47       69.61      4.98 o 
  -6  25   5        3.91        3.87      8.18 o 
  -5  25   5        6.39        2.78      4.09 o 
  -4  25   5      671.65      700.66     31.22 o 
  -3  25   5       12.70       11.27      3.78 o 
  -2  25   5       28.90       27.85      4.33 o 
  -1  25   5       23.82       31.14      3.77 o 
   0  25   5       48.63       52.83      2.95 o 
   1  25   5       55.10       51.54      4.98 o 
   2  25   5      291.08      288.52      7.65 o 
   3  25   5       16.96       22.58      2.72 o 
   4  25   5       21.54       29.86      3.02 o 
   5  25   5       23.05       23.89      3.67 o 
  -6  26   5        2.09       -7.52      7.52 o 
  -5  26   5       83.15       65.23      8.37 o 
  -4  26   5       19.25       13.02      5.10 o 
  -3  26   5      336.63      385.58     22.99 o 
  -2  26   5        3.79       10.22      3.66 o 
  -1  26   5      172.58      183.65      6.34 o 
   0  26   5        1.51        1.88      1.86 o 
   1  26   5      186.96      172.92      5.57 o 
   2  26   5        1.19        1.29      1.89 o 
   3  26   5      369.65      342.26      9.11 o 
   4  26   5      120.20      116.86      4.67 o 
   5  26   5      120.74      128.06      6.28 o 
  -6  27   5       13.32        6.63      9.29 o 
  -5  27   5       55.29       63.02     12.60 o 
  -4  27   5       85.11      103.00      9.36 o 
  -3  27   5       26.64       27.02     10.39 o 
  -2  27   5      620.76      591.38     20.37 o 
  -1  27   5       24.72       35.14      4.80 o 
   0  27   5      344.44      336.15      8.74 o 
   1  27   5       47.40       52.05      3.50 o 
   2  27   5       21.89       18.40      2.79 o 
   3  27   5        7.58        6.24      2.28 o 
   4  27   5      189.60      188.98      6.08 o 
   5  27   5        0.40        0.45      2.84 o 
  -6  28   5       26.48       32.72     11.94 o 
  -5  28   5       26.85       20.59      5.95 o 
  -4  28   5        4.47        2.05      4.08 o 
  -3  28   5      233.32      216.51     12.15 o 
  -2  28   5       38.23       35.13      5.00 o 
  -1  28   5       42.10       42.02      5.25 o 
   0  28   5       13.66       17.88      3.01 o 
   1  28   5      455.43      466.48      9.62 o 
   2  28   5       43.76       38.82      2.96 o 
   3  28   5       39.13       37.93      3.23 o 
   4  28   5      363.69      352.75     10.62 o 
   5  28   5       58.83       56.37      5.15 o 
  -6  29   5        0.35       -1.77      8.84 o 
  -5  29   5       94.86       90.53     13.04 o 
  -4  29   5        1.03       -1.07      4.33 o 
  -3  29   5        3.34        1.85      3.56 o 
  -2  29   5       10.15        8.05      3.62 o 
  -1  29   5      136.75      123.43      6.89 o 
   0  29   5      136.28      141.53      6.52 o 
   1  29   5       42.90       40.85      3.32 o 
   2  29   5      428.20      431.97      8.74 o 
   3  29   5        1.04        6.10      2.24 o 
   4  29   5      351.16      321.79     10.15 o 
   5  29   5        0.46        0.23      3.07 o 
  -6  30   5        6.94        3.10      9.73 o 
  -5  30   5       14.13       11.60      7.07 o 
  -4  30   5      104.31       94.87      9.44 o 
  -3  30   5        7.22        6.27      3.81 o 
  -2  30   5       36.61       37.45      6.72 o 
  -1  30   5      257.34      269.78     11.77 o 
   0  30   5       26.01       27.87      3.83 o 
   1  30   5      161.12      178.40      7.88 o 
   2  30   5        1.30        2.30      2.22 o 
   3  30   5      324.88      327.27      7.70 o 
   4  30   5       18.17       15.49      3.61 o 
   5  30   5       33.74       30.90      5.41 o 
  -5  31   5        0.30       -0.95      5.21 o 
  -4  31   5       21.90       24.40      6.86 o 
  -3  31   5        0.73        2.24      4.78 o 
  -2  31   5      120.95      134.55      9.99 o 
  -1  31   5       13.52       17.30      3.94 o 
   0  31   5      257.26      257.20      9.40 o 
   1  31   5        5.93        7.99      2.42 o 
   2  31   5      214.41      195.62      6.31 o 
   3  31   5        7.64       12.18      2.56 o 
   4  31   5       60.80       54.70      5.03 o 
   5  31   5        3.25        9.59      4.50 o 
  -5  32   5      136.70      125.14     17.24 o 
  -4  32   5        6.38        2.00     10.83 o 
  -3  32   5      245.32      231.19     13.12 o 
  -2  32   5       38.89       30.08      6.16 o 
  -1  32   5       86.37       91.03      7.00 o 
   0  32   5       70.87       60.89      5.91 o 
   1  32   5      476.40      491.14     10.24 o 
   2  32   5       24.50       24.33      5.01 o 
   3  32   5      108.09      112.88      5.10 o 
   4  32   5       14.31       17.27      3.86 o 
  -5  33   5        0.08        7.07      9.73 o 
  -4  33   5      107.15      103.21     10.44 o 
  -3  33   5       39.96       49.71      7.74 o 
  -2  33   5      197.33      178.90     11.42 o 
  -1  33   5       52.28       46.98      5.24 o 
   0  33   5      176.86      178.03     12.70 o 
   1  33   5       11.22        5.09      2.34 o 
   2  33   5      186.54      168.63      6.08 o 
   3  33   5        9.10        7.21      2.77 o 
   4  33   5      287.59      274.95     10.85 o 
  -5  34   5       80.41       78.27     15.48 o 
  -4  34   5        6.37        9.64      6.09 o 
  -3  34   5       73.96       65.70      8.56 o 
  -2  34   5       25.89       22.11      5.11 o 
  -1  34   5       94.34       97.48      8.18 o 
   0  34   5       27.85       26.52      4.98 o 
   1  34   5      310.84      319.72      8.04 o 
   2  34   5       30.98       24.84      3.13 o 
   3  34   5      102.74      110.67      6.26 o 
   4  34   5        9.12        5.89      3.41 o 
  -5  35   5        1.98        0.00      9.73 o 
  -4  35   5      135.33      110.90     10.82 o 
  -3  35   5       45.31       37.46      7.30 o 
  -2  35   5      295.54      323.67     17.72 o 
  -1  35   5        0.95        3.15      3.41 o 
   0  35   5      269.58      231.04      9.67 o 
   1  35   5        8.92       14.21      2.83 o 
   2  35   5      255.51      239.82      7.22 o 
   3  35   5       92.28       92.29      6.64 o 
   4  35   5      140.01      150.97      8.41 o 
  -4  36   5        0.20        1.33      9.29 o 
  -3  36   5      163.84      161.11     11.08 o 
  -2  36   5       14.71       11.18      4.01 o 
  -1  36   5      375.15      355.51     18.57 o 
   0  36   5        0.01        1.18      2.89 o 
   1  36   5      160.95      180.23      6.62 o 
   2  36   5        0.03        0.15      2.94 o 
   3  36   5      157.32      164.50      7.59 o 
  -4  37   5       19.94       19.01     11.05 o 
  -3  37   5       28.69       30.59      8.98 o 
  -2  37   5      181.07      201.23     12.52 o 
  -1  37   5       24.31       20.72      3.80 o 
   0  37   5      203.86      203.33      9.25 o 
   1  37   5        2.88        0.36      2.54 o 
   2  37   5       75.58       81.48      8.55 o 
   3  37   5       12.11       10.36      3.60 o 
  -4  38   5       10.25        4.42     11.05 o 
  -3  38   5      126.96      128.61      8.98 o 
  -2  38   5        6.34        0.07      3.63 o 
  -1  38   5      401.80      416.28     34.66 o 
   0  38   5        3.10        2.71      3.05 o 
   1  38   5       38.25       36.11      4.28 o 
   2  38   5        6.53        4.27      3.13 o 
   3  38   5      101.44       92.71      6.14 o 
  -3  39   5        6.38        1.66      4.55 o 
  -2  39   5      179.50      181.17     10.18 o 
  -1  39   5        0.31        2.04      3.21 o 
   0  39   5       76.56       73.64      6.35 o 
   1  39   5       42.07       39.73      4.44 o 
   2  39   5       57.34       67.29      5.38 o 
   3  39   5       21.07       23.07      4.77 o 
  -3  40   5        2.82        8.76      5.15 o 
  -2  40   5       17.63       13.24      4.27 o 
  -1  40   5       36.64       39.88      5.44 o 
   0  40   5       49.63       48.84      7.13 o 
   1  40   5        7.69        8.05      3.24 o 
   2  40   5        0.03        1.39      3.19 o 
  -3  41   5        2.26        5.52      4.95 o 
  -2  41   5       60.56       62.15      7.76 o 
  -1  41   5        2.21       -3.48      3.48 o 
   0  41   5        4.58        9.09     10.83 o 
   1  41   5        4.57        6.88      3.17 o 
   2  41   5       42.42       48.81      4.98 o 
  -2  42   5        3.08       -4.15      4.15 o 
  -1  42   5      124.51      121.34      8.09 o 
   0  42   5       11.53       11.01      5.00 o 
   1  42   5      109.55      101.28      8.34 o 
  -1  43   5       12.20       16.86      5.69 o 
   0  43   5      149.48      160.51     12.38 o 
   1  43   5        1.67        4.25      3.94 o 
  -6   0   6      205.91      207.82     13.71 o 
  -4   0   6        1.18        3.98      3.54 o 
   0   0   6     2494.75     2360.19     53.93 o 
   2   0   6      453.46      490.39     10.69 o 
   4   0   6     1226.36     1167.87     22.57 o 
   6   0   6       59.10       58.64      7.11 o 
  -7   1   6       38.96       31.35      5.75 o 
  -6   1   6        2.07       -0.88      2.81 o 
  -5   1   6      250.28      260.75     10.39 o 
  -4   1   6      184.49      181.99      7.66 o 
  -3   1   6      610.69      610.03     15.94 o 
  -1   1   6       40.69       38.00      3.90 o 
   0   1   6        3.41        8.11      2.37 o 
   1   1   6     1064.95     1048.60     16.11 o 
   2   1   6      892.22      884.98     11.61 o 
   3   1   6      666.62      659.05      9.90 o 
   4   1   6        5.88        8.83      1.97 o 
   5   1   6      157.29      159.91      6.80 o 
   6   1   6       50.38       47.55      4.67 o 
  -7   2   6       16.67       14.37      4.38 o 
  -6   2   6       24.68       21.88      4.21 o 
  -5   2   6        5.28        9.42      3.10 o 
  -4   2   6      737.26      753.85     19.46 o 
  -3   2   6      430.91      453.67     12.81 o 
  -1   2   6       17.93       23.38      3.44 o 
   0   2   6     1403.90     1352.37     29.75 o 
   1   2   6      304.13      326.75      5.93 o 
   2   2   6      107.83      115.02      5.59 o 
   3   2   6      105.95      116.87      3.80 o 
   4   2   6      106.50      112.98      4.12 o 
   5   2   6        0.59        1.03      1.97 o 
   6   2   6       34.33       36.92      4.27 o 
  -7   3   6        5.56        7.45      6.19 o 
  -6   3   6      134.97      137.57     13.71 o 
  -5   3   6      164.86      183.50      8.11 o 
  -4   3   6        0.30        7.96      3.98 o 
  -3   3   6      106.27      102.07      7.74 o 
  -2   3   6      179.22      202.96     11.05 o 
  -1   3   6     1386.54     1433.08     28.08 o 
   0   3   6        0.03        2.50      2.12 o 
   1   3   6     1029.11     1004.32     13.84 o 
   2   3   6      629.54      606.51      9.87 o 
   3   3   6       35.26       33.52      2.40 o 
   4   3   6       17.78       18.40      2.36 o 
   5   3   6       66.17       73.94      3.83 o 
   6   3   6        3.29        7.93      3.14 o 
  -7   4   6        0.01        0.80      5.75 o 
  -6   4   6       53.60       56.87      5.60 o 
  -5   4   6       94.81      112.11      6.54 o 
  -4   4   6        6.01        4.12      2.44 o 
  -3   4   6       84.05       92.27      9.73 o 
  -2   4   6       60.18       58.37      6.19 o 
  -1   4   6      298.14      313.32      8.91 o 
   0   4   6      901.42      911.88     25.45 o 
   1   4   6      484.77      516.74      8.31 o 
   2   4   6      515.32      510.65      8.78 o 
   3   4   6        5.62        4.61      1.64 o 
   4   4   6      101.09      106.26      4.52 o 
   5   4   6        8.33        8.11      2.26 o 
   6   4   6      175.76      185.38     10.85 o 
  -7   5   6       24.65       18.65      5.09 o 
  -6   5   6        2.73        2.74      3.54 o 
  -5   5   6       10.54       10.10      3.08 o 
  -4   5   6       77.45       77.02      5.10 o 
  -3   5   6       10.00        4.01      2.33 o 
  -2   5   6       59.18       62.35      6.63 o 
  -1   5   6      163.11      138.81      5.58 o 
   0   5   6       55.95       62.76      4.07 o 
   1   5   6     1143.31     1122.10     16.40 o 
   2   5   6       68.93       74.44      3.72 o 
   3   5   6      275.98      276.21      7.77 o 
   4   5   6       25.03       21.99      2.86 o 
   5   5   6      172.45      164.39      5.21 o 
   6   5   6        6.85       11.53      3.78 o 
  -7   6   6       32.27       20.88      9.51 o 
  -6   6   6       54.55       49.21      5.41 o 
  -5   6   6       92.84       99.95      6.23 o 
  -4   6   6      116.87      112.50      6.16 o 
  -3   6   6        2.09        0.99      1.87 o 
  -2   6   6       41.05       47.18      4.38 o 
  -1   6   6      462.13      488.82     12.11 o 
   0   6   6      685.15      702.89     12.74 o 
   1   6   6      114.16      122.94      3.97 o 
   2   6   6      633.31      606.51      9.99 o 
   3   6   6        0.62        1.80      1.53 o 
   4   6   6      359.49      369.46      7.23 o 
   5   6   6       32.30       31.14      3.03 o 
   6   6   6       21.68       23.94      3.86 o 
  -7   7   6        0.91       -0.92      3.71 o 
  -6   7   6       11.90       11.11      3.71 o 
  -5   7   6        5.95        2.63      8.84 o 
  -4   7   6      122.47      132.27      7.07 o 
  -3   7   6       57.61       65.74      4.33 o 
  -2   7   6       22.06       21.02      3.59 o 
  -1   7   6      684.36      680.97     15.44 o 
   0   7   6       66.00       68.33      3.76 o 
   1   7   6      718.50      686.26     11.31 o 
   2   7   6        2.04        4.65      1.73 o 
   3   7   6      196.54      190.25      4.43 o 
   4   7   6       10.43        6.70      1.94 o 
   5   7   6       20.78       21.18      3.30 o 
   6   7   6       47.59       43.30      5.16 o 
  -7   8   6       64.67       66.14      9.51 o 
  -6   8   6        0.43        1.79      3.08 o 
  -5   8   6        4.51        0.49      2.76 o 
  -4   8   6       93.06      102.79      6.19 o 
  -3   8   6       27.18       28.83      2.89 o 
  -2   8   6      113.79      122.76     21.22 o 
  -1   8   6       73.23       91.50      4.69 o 
   0   8   6        3.00        3.25      1.69 o 
   1   8   6        4.60        5.08      1.74 o 
   2   8   6      431.71      420.99      7.83 o 
   3   8   6       13.73       18.67      2.38 o 
   4   8   6      318.66      326.66      6.69 o 
   5   8   6        6.10        6.32      2.32 o 
   6   8   6      220.00      216.82      9.20 o 
  -7   9   6       13.76        9.56      7.52 o 
  -6   9   6        0.66       -2.86      2.86 o 
  -5   9   6      112.10      115.55     10.83 o 
  -4   9   6       55.69       61.14      5.97 o 
  -3   9   6      553.97      541.72     12.35 o 
  -2   9   6      118.50      119.89      8.62 o 
  -1   9   6      253.70      245.86      5.82 o 
   0   9   6      150.12      144.60      4.98 o 
   1   9   6      255.24      228.81      5.54 o 
   2   9   6       54.83       57.58      3.04 o 
   3   9   6      348.75      347.34      7.88 o 
   4   9   6       45.57       41.84      2.76 o 
   5   9   6      277.04      286.99      7.13 o 
   6   9   6       19.44       10.18      4.07 o 
  -7  10   6        1.65        3.48      3.82 o 
  -6  10   6       37.90       34.42      4.89 o 
  -5  10   6        3.41        3.49      2.61 o 
  -4  10   6      203.01      193.77      6.75 o 
  -3  10   6      118.75      128.75      5.20 o 
  -2  10   6      839.98      837.65     18.69 o 
  -1  10   6        9.57       12.46      2.83 o 
   0  10   6      120.07      126.15      5.72 o 
   1  10   6      248.95      261.16      6.00 o 
   2  10   6      205.81      221.00      5.89 o 
   3  10   6        3.54        2.26      1.91 o 
   4  10   6      261.99      251.12      5.65 o 
   5  10   6       13.15       11.47      2.58 o 
   6  10   6       17.64       12.28      3.44 o 
  -7  11   6        4.95        8.57      3.75 o 
  -6  11   6       26.79       31.82      4.78 o 
  -5  11   6       28.75       28.25      3.98 o 
  -4  11   6        6.14        8.62      2.97 o 
  -3  11   6      918.56      944.54     20.02 o 
  -2  11   6       11.16       12.73      3.10 o 
  -1  11   6      558.70      596.75     14.09 o 
   0  11   6       51.13       61.29      5.25 o 
   1  11   6      374.22      356.58      8.60 o 
   2  11   6       81.07       85.48      5.41 o 
   3  11   6      480.25      481.71      9.19 o 
   4  11   6       12.03       12.80      2.32 o 
   5  11   6       33.83       31.23      3.21 o 
   6  11   6       34.03       31.36      3.95 o 
  -7  12   6        3.70        9.10      4.24 o 
  -6  12   6        4.17        0.71      2.94 o 
  -5  12   6      102.56      118.26      7.67 o 
  -4  12   6       43.99       45.18      3.77 o 
  -3  12   6      188.97      195.06      6.25 o 
  -2  12   6     2235.71     2260.80     44.80 o 
  -1  12   6        0.36       -0.53      2.83 o 
   0  12   6      521.10      516.94     13.18 o 
   1  12   6        1.34        2.52      1.89 o 
   2  12   6      180.07      212.06     10.32 o 
   3  12   6        0.21        2.22      1.86 o 
   4  12   6      488.06      474.62      9.65 o 
   5  12   6        0.15        1.94      2.44 o 
   6  12   6       67.50       52.10      4.63 o 
  -7  13   6        7.81       11.16      4.33 o 
  -6  13   6        0.02       -2.94      2.94 o 
  -5  13   6      126.94      110.19      5.68 o 
  -4  13   6      109.13      107.47      7.50 o 
  -3  13   6     1308.62     1354.56     39.80 o 
  -2  13   6        0.96       10.25      2.86 o 
  -1  13   6      203.81      224.62      9.69 o 
   0  13   6       10.77       12.40      2.66 o 
   1  13   6      396.22      397.43      8.97 o 
   2  13   6       29.19       29.59      3.21 o 
   3  13   6      530.36      517.78      9.68 o 
   4  13   6        0.91        2.62      2.30 o 
   5  13   6      121.11      122.42      5.21 o 
   6  13   6        8.05        9.31      7.85 o 
  -7  14   6        2.44       -3.41      3.41 o 
  -6  14   6      135.05      153.70      7.19 o 
  -5  14   6        0.80        5.90      2.75 o 
  -4  14   6       72.67       65.73      6.85 o 
  -3  14   6        6.34       17.51      4.06 o 
  -2  14   6     1601.71     1518.84     42.64 o 
  -1  14   6      179.38      171.01      7.50 o 
   0  14   6      519.64      514.13     13.18 o 
   1  14   6      180.22      171.68      6.25 o 
   2  14   6      238.46      237.95      7.07 o 
   3  14   6       15.71       11.19      2.29 o 
   4  14   6      566.18      547.54     14.63 o 
   5  14   6       16.15       14.67      2.87 o 
   6  14   6       43.48       45.35      5.36 o 
  -7  15   6       89.77       93.03      7.52 o 
  -6  15   6       45.15       49.57      6.99 o 
  -5  15   6      100.27      105.31      8.28 o 
  -4  15   6        7.39        9.02      3.90 o 
  -3  15   6      163.81      161.53      8.91 o 
  -2  15   6      380.89      385.07     10.16 o 
  -1  15   6      173.37      178.29      6.51 o 
   0  15   6       29.01       36.07      3.70 o 
   1  15   6      358.03      346.78      8.16 o 
   2  15   6        0.59        3.01      2.18 o 
   3  15   6      780.26      748.61     12.55 o 
   4  15   6        2.39        2.63      2.55 o 
   5  15   6      223.87      213.11      8.23 o 
   6  15   6       19.44       15.91      3.73 o 
  -7  16   6        2.22        0.81      3.31 o 
  -6  16   6       68.54       62.53      4.96 o 
  -5  16   6       13.51        7.26      9.51 o 
  -4  16   6      192.06      189.45     10.01 o 
  -3  16   6       65.51       61.76     17.24 o 
  -2  16   6      567.67      540.53     14.04 o 
  -1  16   6       50.67       50.98      4.08 o 
   0  16   6      545.91      515.68     13.32 o 
   1  16   6       13.77       14.60      2.25 o 
   2  16   6      445.59      431.31     10.20 o 
   3  16   6      239.14      238.88      7.71 o 
   4  16   6      185.55      195.31      6.91 o 
   5  16   6        1.85       -0.88      2.53 o 
   6  16   6       38.67       39.23      4.34 o 
  -7  17   6        4.37        9.10      3.73 o 
  -6  17   6       48.61       47.66      6.03 o 
  -5  17   6      153.28      143.82     15.48 o 
  -4  17   6        0.00        3.63      6.85 o 
  -3  17   6      141.26      136.54      8.59 o 
  -2  17   6      123.87      125.25      5.91 o 
  -1  17   6      554.10      531.54     20.30 o 
   0  17   6        0.05        4.80      2.57 o 
   1  17   6      408.93      407.49     10.80 o 
   2  17   6      147.68      153.18      5.84 o 
   3  17   6       72.38       69.94      4.78 o 
   4  17   6        1.48        4.27      2.36 o 
   5  17   6      124.49      112.59      5.85 o 
  -6  18   6       56.18       50.59      6.16 o 
  -5  18   6       25.88       25.08      7.74 o 
  -4  18   6        4.91        7.04      6.19 o 
  -3  18   6        9.94        9.35      4.03 o 
  -2  18   6      396.00      404.32     10.85 o 
  -1  18   6       35.19       37.83      3.80 o 
   0  18   6      459.65      454.17     12.29 o 
   1  18   6       46.16       41.71      3.84 o 
   2  18   6      615.42      614.29     12.94 o 
   3  18   6       12.60        7.83      3.19 o 
   4  18   6       33.41       50.95      3.82 o 
   5  18   6       23.95       28.54      4.32 o 
  -6  19   6        0.26        3.05      4.02 o 
  -5  19   6       37.28       33.02      5.17 o 
  -4  19   6        4.94        7.30      4.06 o 
  -3  19   6       29.53       28.48      8.18 o 
  -2  19   6       24.61       30.92      6.56 o 
  -1  19   6      173.45      165.03      6.68 o 
   0  19   6       65.04       61.33      3.98 o 
   1  19   6      756.76      738.95     16.12 o 
   2  19   6        1.67        6.56      2.46 o 
   3  19   6      142.30      141.40      6.99 o 
   4  19   6       14.59       10.60      4.15 o 
   5  19   6       84.74       78.85      5.96 o 
  -6  20   6        7.78        7.14      4.40 o 
  -5  20   6       79.03       67.79     10.04 o 
  -4  20   6      143.38      131.35      7.65 o 
  -3  20   6       17.93       13.04      4.06 o 
  -2  20   6      124.37      127.26      7.04 o 
  -1  20   6      112.34      106.19      5.57 o 
   0  20   6      532.62      502.60     11.64 o 
   1  20   6       12.53       11.90      2.89 o 
   2  20   6      349.81      362.95      9.25 o 
   3  20   6       41.41       34.03      4.69 o 
   4  20   6      338.87      331.52      9.29 o 
   5  20   6        6.52        6.41      3.37 o 
  -6  21   6        9.28        0.82      3.72 o 
  -5  21   6       61.49       49.76      6.93 o 
  -4  21   6       18.16       21.61      4.33 o 
  -3  21   6      124.52      110.62      8.11 o 
  -2  21   6      145.11      150.30      8.87 o 
  -1  21   6      327.63      346.67      9.93 o 
   0  21   6       49.50       44.27      4.73 o 
   1  21   6      386.06      359.84     10.98 o 
   2  21   6      106.66      107.69      5.12 o 
   3  21   6      254.10      252.00     10.72 o 
   4  21   6       65.81       79.82      9.83 o 
   5  21   6       12.08        9.27      3.50 o 
  -6  22   6      104.45      110.79     11.11 o 
  -5  22   6      109.59       93.70      8.74 o 
  -4  22   6       80.95       91.17      6.93 o 
  -3  22   6       22.60       26.55      4.35 o 
  -2  22   6      182.81      174.24      8.08 o 
  -1  22   6        3.02        3.99      2.51 o 
   0  22   6       76.07       79.26      5.86 o 
   1  22   6       92.63       99.83      5.52 o 
   2  22   6      348.71      354.94     10.06 o 
   3  22   6        8.81        7.69      2.94 o 
   4  22   6        4.12        5.33      3.65 o 
   5  22   6        0.09        6.62      3.40 o 
  -6  23   6       21.80       16.35      9.06 o 
  -5  23   6      235.07      220.24     11.89 o 
  -4  23   6       23.64       21.10      4.60 o 
  -3  23   6      116.68      117.45      7.45 o 
  -2  23   6       25.71       26.82      4.24 o 
  -1  23   6       73.56       79.76      5.86 o 
   0  23   6      111.58       96.80     11.05 o 
   1  23   6      310.19      301.70     11.75 o 
   2  23   6       57.59       70.80      5.87 o 
   3  23   6       13.95       15.34      3.37 o 
   4  23   6       14.88       18.70      4.28 o 
   5  23   6      292.49      303.38     10.29 o 
  -6  24   6       11.26        9.33      8.18 o 
  -5  24   6        0.56        0.09      3.45 o 
  -4  24   6      123.78      125.39      7.89 o 
  -3  24   6        6.68        8.57      3.77 o 
  -2  24   6      235.15      241.22     12.14 o 
  -1  24   6       91.80      105.87      6.80 o 
   0  24   6      225.10      251.60     12.19 o 
   1  24   6      235.59      228.39      9.04 o 
   2  24   6       29.50       31.67      4.25 o 
   3  24   6        7.96        4.57      2.80 o 
   4  24   6      268.63      227.29     16.05 o 
   5  24   6        0.66       -2.07      7.52 o 
  -6  25   6        1.07        4.56      5.95 o 
  -5  25   6       29.95       22.21      5.02 o 
  -4  25   6       51.89       53.79      6.12 o 
  -3  25   6      312.22      326.27     10.41 o 
  -2  25   6       56.73       48.80      5.19 o 
  -1  25   6      607.23      637.43     26.09 o 
   0  25   6      195.64      213.31     11.41 o 
   1  25   6      608.13      597.25     19.26 o 
   2  25   6       47.97       45.11      6.67 o 
   3  25   6      137.14      143.49      6.68 o 
   4  25   6        0.34       -0.67      3.44 o 
   5  25   6       47.59       65.00      9.29 o 
  -6  26   6       85.64       55.27     14.59 o 
  -5  26   6       14.38       12.87      5.33 o 
  -4  26   6        8.93       13.72      3.84 o 
  -3  26   6       22.18       26.34      4.14 o 
  -2  26   6      100.20      103.24      7.22 o 
  -1  26   6      163.70      156.84      8.34 o 
   0  26   6     1859.31     1791.13     46.43 o 
   1  26   6      125.71      139.91      8.81 o 
   2  26   6       75.22       74.08      5.65 o 
   3  26   6        2.48        4.81      3.01 o 
   4  26   6       64.18       56.89      7.36 o 
   5  26   6      101.33       87.55     10.61 o 
  -5  27   6       25.78       23.80      6.79 o 
  -4  27   6       41.88       38.63      7.43 o 
  -3  27   6       73.88       85.70      7.02 o 
  -2  27   6       47.45       46.51      6.79 o 
  -1  27   6      121.39      127.20      7.74 o 
   0  27   6        0.69        9.41      3.93 o 
   1  27   6      608.54      572.82     26.09 o 
   2  27   6       83.64       88.65      6.01 o 
   3  27   6      261.47      251.74      8.58 o 
   4  27   6        0.13       -3.11      3.11 o 
  -5  28   6       13.20       10.17      9.73 o 
  -4  28   6        3.97        0.44      4.41 o 
  -3  28   6       23.88       25.32      4.87 o 
  -2  28   6      473.40      474.76     15.06 o 
  -1  28   6      127.69      138.48      8.25 o 
   0  28   6      103.92       94.76      8.75 o 
   1  28   6      240.52      222.29      8.60 o 
   2  28   6      349.02      311.24     11.35 o 
   3  28   6        2.32        1.65      4.05 o 
   4  28   6      117.05      112.56      7.41 o 
  -5  29   6      142.16      144.59     18.13 o 
  -4  29   6       61.20       48.15      7.93 o 
  -3  29   6      109.36      124.58      8.42 o 
  -2  29   6        1.47       -2.40      3.31 o 
  -1  29   6      411.72      402.98     13.95 o 
   0  29   6       15.17       15.61      5.60 o 
   1  29   6      188.94      187.75     12.32 o 
   2  29   6       12.53       16.49      3.91 o 
   3  29   6       48.74       53.00      4.35 o 
   4  29   6       18.33       23.19      4.62 o 
  -5  30   6       39.09       40.24     12.82 o 
  -4  30   6      450.50      413.83     18.59 o 
  -3  30   6        4.05        1.99      3.72 o 
  -2  30   6      120.26      119.05      7.89 o 
  -1  30   6        1.24       -4.21      4.21 o 
   0  30   6      315.40      296.74     14.37 o 
   1  30   6       41.61       41.87      4.12 o 
   2  30   6       99.99      103.17      6.67 o 
   3  30   6       15.06       13.12      3.47 o 
   4  30   6      175.24      181.57     10.51 o 
  -5  31   6        0.77       -5.75      8.84 o 
  -4  31   6       14.06       14.11      6.03 o 
  -3  31   6      150.95      168.70      9.94 o 
  -2  31   6        3.21        8.24      5.10 o 
  -1  31   6       23.16       30.00      6.54 o 
   0  31   6      116.34       93.17      8.10 o 
   1  31   6       47.23       53.33      5.28 o 
   2  31   6       68.58       67.63      5.33 o 
   3  31   6      416.57      408.62     13.26 o 
   4  31   6        0.29        0.00      5.31 o 
  -4  32   6       13.45       21.67     10.61 o 
  -3  32   6        0.01       -3.29      4.97 o 
  -2  32   6       10.47       10.71      5.52 o 
  -1  32   6        0.87       -1.55      5.97 o 
   0  32   6      108.10       95.24      6.83 o 
   1  32   6        0.06        0.41      2.62 o 
   2  32   6      359.11      376.19     10.93 o 
   3  32   6       10.71        9.57      3.81 o 
  -4  33   6       71.67       91.53     15.48 o 
  -3  33   6       32.21       39.76      7.80 o 
  -2  33   6        2.15        0.22      8.18 o 
  -1  33   6      146.04      146.01     11.10 o 
   0  33   6        1.10       -0.04      3.25 o 
   1  33   6      158.39      157.23      6.98 o 
   2  33   6       86.40       95.15      5.58 o 
   3  33   6       55.24       42.39      6.34 o 
  -4  34   6      107.85      128.23     17.69 o 
  -3  34   6        1.33       -3.15      5.21 o 
  -2  34   6      181.48      171.65     20.12 o 
  -1  34   6       12.29       13.42      5.78 o 
   0  34   6       28.77       24.41      4.82 o 
   1  34   6       18.56       19.53      4.87 o 
   2  34   6       98.22      114.60     12.40 o 
   3  34   6        8.32        7.26      3.72 o 
  -4  35   6       18.35       13.27      9.73 o 
  -3  35   6       68.04       62.79     13.27 o 
  -2  35   6        1.18        2.49      5.10 o 
  -1  35   6      136.40      126.55      8.00 o 
   0  35   6       14.17       11.95      3.89 o 
   1  35   6       28.62       35.80      4.26 o 
   2  35   6        1.19        5.42      3.29 o 
   3  35   6       58.61       54.84      8.84 o 
  -3  36   6      112.52      100.37     15.92 o 
  -2  36   6       65.86       64.12      8.91 o 
  -1  36   6       14.74       14.29      4.54 o 
   0  36   6       81.42       89.75     11.98 o 
   1  36   6       49.34       43.62      4.50 o 
   2  36   6       49.95       55.34      5.04 o 
  -3  37   6      145.21      145.92     18.13 o 
  -2  37   6        2.24        0.44      7.96 o 
  -1  37   6       42.95       50.59     10.38 o 
   0  37   6        9.63       12.16      4.34 o 
   1  37   6       49.95       41.91      5.71 o 
   2  37   6       13.50       14.50      4.13 o 
  -3  38   6        0.47        6.19      9.29 o 
  -2  38   6       98.76       99.78      9.32 o 
  -1  38   6       58.21       63.73      6.35 o 
   0  38   6       65.44       76.28     10.58 o 
   1  38   6        2.64        4.02      3.94 o 
   2  38   6       48.65       47.12      5.79 o 
  -2  39   6        3.54       10.33      8.84 o 
  -1  39   6      165.54      160.35     10.93 o 
   0  39   6       17.82       18.79      5.69 o 
   1  39   6      113.60      117.18     11.50 o 
  -2  40   6      246.10      256.91     16.80 o 
  -1  40   6        0.29        0.66      4.55 o 
   0  40   6      201.22      212.25     15.03 o 
  -7   0   7        0.54        2.65      4.86 o 
  -5   0   7       18.62       12.82      5.31 o 
  -3   0   7       98.33       97.28      8.40 o 
  -1   0   7     1444.91     1474.22     51.29 o 
   1   0   7      109.56      119.41      8.65 o 
   3   0   7     1043.10      977.61     18.98 o 
   5   0   7      253.04      248.50     16.47 o 
  -7   1   7       13.24        7.74      4.06 o 
  -6   1   7       30.47       30.34      4.84 o 
  -5   1   7       52.56       43.52      5.00 o 
  -4   1   7       35.70       34.61     10.83 o 
  -3   1   7       26.84       20.38      3.44 o 
  -2   1   7      584.66      557.60     24.98 o 
  -1   1   7       10.06        9.12      3.54 o 
   0   1   7      101.78      115.88      7.17 o 
   1   1   7       61.36       68.52      3.79 o 
   2   1   7       25.13       30.02      2.44 o 
   3   1   7      127.08      122.93      4.76 o 
   4   1   7       25.78       29.85      2.71 o 
   5   1   7        0.17        1.69      2.57 o 
  -7   2   7       50.90       52.49      9.29 o 
  -6   2   7        8.55        8.33      6.19 o 
  -5   2   7        3.38        4.86      3.13 o 
  -4   2   7        3.17        4.94      2.64 o 
  -3   2   7       95.61       97.68      5.78 o 
  -2   2   7       60.89       74.53      8.18 o 
  -1   2   7      395.47      366.42     12.66 o 
   0   2   7        0.07        0.96      2.64 o 
   1   2   7      696.64      701.21     13.60 o 
   2   2   7       99.05      106.57      3.74 o 
   3   2   7      627.65      631.89      9.63 o 
   4   2   7       67.32       71.30      3.48 o 
   5   2   7       62.37       61.97      4.81 o 
  -7   3   7       28.43       19.01      4.84 o 
  -6   3   7        4.34        2.89      3.40 o 
  -5   3   7        2.27        3.26      2.96 o 
  -4   3   7       93.12       87.86      7.52 o 
  -3   3   7      309.39      310.59     10.62 o 
  -2   3   7       37.56       40.46      3.81 o 
  -1   3   7       22.26       26.82      4.03 o 
   0   3   7      372.78      384.76     19.89 o 
   1   3   7        5.26        6.55      2.29 o 
   2   3   7       30.99       45.05      2.72 o 
   3   3   7       35.98       35.31      3.02 o 
   4   3   7      412.92      399.61      7.66 o 
   5   3   7        4.54        7.30      2.43 o 
  -7   4   7       12.70       13.80      4.53 o 
  -6   4   7       24.57       18.57      9.73 o 
  -5   4   7      195.27      200.19     16.36 o 
  -4   4   7      219.07      247.06     11.05 o 
  -3   4   7      310.20      321.91     10.76 o 
  -2   4   7       26.64       28.47      3.30 o 
  -1   4   7      187.51      192.68      8.74 o 
   0   4   7       35.02       35.76      3.81 o 
   1   4   7      223.66      237.06      6.90 o 
   2   4   7      126.39      128.76      4.30 o 
   3   4   7      187.82      188.45      5.53 o 
   4   4   7        9.84       14.20      2.26 o 
   5   4   7      162.31      166.10      5.92 o 
  -7   5   7       27.93       34.42      5.78 o 
  -6   5   7       78.42       78.68      6.54 o 
  -5   5   7       44.01       29.53      4.46 o 
  -4   5   7      104.14      115.60      6.48 o 
  -3   5   7       24.42       31.76      3.82 o 
  -2   5   7      459.62      471.06     13.48 o 
  -1   5   7        0.00        3.38      2.54 o 
   0   5   7      227.03      238.97      8.40 o 
   1   5   7       29.34       33.52      3.22 o 
   2   5   7      697.86      685.39     12.84 o 
   3   5   7       45.74       43.44      3.80 o 
   4   5   7       86.96       93.34      3.99 o 
   5   5   7       22.52       21.68      3.01 o 
  -6   6   7        2.43       -1.95      3.98 o 
  -5   6   7      102.57       82.92      6.04 o 
  -4   6   7        3.44        0.44      2.44 o 
  -3   6   7      282.82      277.73     14.37 o 
  -2   6   7      118.67      129.96      5.83 o 
  -1   6   7       79.43       87.42      5.06 o 
   0   6   7       16.59       23.68      3.51 o 
   1   6   7      454.70      468.75      8.63 o 
   2   6   7        5.91       12.95      2.30 o 
   3   6   7       81.28       78.97      3.96 o 
   4   6   7        2.79        4.97      1.85 o 
   5   6   7      275.98      308.08      7.80 o 
  -6   7   7        1.61       -1.77      3.08 o 
  -5   7   7       13.71       18.32      3.71 o 
  -4   7   7       92.62       91.49      5.84 o 
  -3   7   7       14.66       13.98      3.32 o 
  -2   7   7      349.23      342.03     19.54 o 
  -1   7   7       12.86       12.54      2.78 o 
   0   7   7      803.67      783.77     23.50 o 
   1   7   7      178.43      189.85      5.00 o 
   2   7   7      323.85      323.42      7.43 o 
   3   7   7        4.09        1.39      1.95 o 
   4   7   7      419.28      414.77      9.05 o 
   5   7   7       23.09       20.07      2.96 o 
  -6   8   7        0.51        2.37      3.40 o 
  -5   8   7      193.82      184.62     10.83 o 
  -4   8   7        2.03        5.80      2.76 o 
  -3   8   7      318.83      333.45     11.05 o 
  -2   8   7       29.61       42.61      7.75 o 
  -1   8   7      106.75      115.48      6.55 o 
   0   8   7      233.07      243.54      8.62 o 
   1   8   7      227.05      249.55      5.95 o 
   2   8   7        4.54        8.30      2.22 o 
   3   8   7      425.36      416.95      8.63 o 
   4   8   7        7.98       13.15      2.70 o 
   5   8   7       16.36       20.74      2.96 o 
  -6   9   7       40.34       42.55      5.52 o 
  -5   9   7        2.41        4.75      2.86 o 
  -4   9   7       36.55       31.91      6.85 o 
  -3   9   7       89.05       83.29      5.40 o 
  -2   9   7      141.11      149.26      6.71 o 
  -1   9   7      114.54      121.37      5.92 o 
   0   9   7      313.89      309.50      7.27 o 
   1   9   7        4.42        4.29      1.85 o 
   2   9   7      426.63      428.50      8.94 o 
   3   9   7        7.50        8.62      2.41 o 
   4   9   7       82.55       80.01      4.37 o 
   5   9   7        4.65        7.41      3.46 o 
  -6  10   7        3.56        4.16      3.68 o 
  -5  10   7       33.49       30.74      5.09 o 
  -4  10   7      174.14      181.48      8.62 o 
  -3  10   7      184.83      194.43      7.84 o 
  -2  10   7        0.06        5.75      2.81 o 
  -1  10   7      210.36      211.32      7.74 o 
   0  10   7       47.04       46.48      3.03 o 
   1  10   7      340.77      360.21      7.60 o 
   2  10   7       10.81       14.21      2.45 o 
   3  10   7      202.89      203.46      7.38 o 
   4  10   7       11.08       17.87      2.88 o 
   5  10   7      250.17      239.22     10.35 o 
  -6  11   7       10.87       12.33      3.92 o 
  -5  11   7        0.43        4.07      5.31 o 
  -4  11   7      141.74      142.06      7.11 o 
  -3  11   7        1.46        1.60      2.27 o 
  -2  11   7      278.70      305.56     10.11 o 
  -1  11   7        0.00        1.70      2.34 o 
   0  11   7        5.51        2.66      1.85 o 
   1  11   7        2.77        4.97      1.84 o 
   2  11   7      372.90      361.62      8.18 o 
   3  11   7       28.84       21.28      2.94 o 
   4  11   7      221.81      214.29      6.51 o 
   5  11   7        2.46        3.30      3.46 o 
  -6  12   7       25.98       27.58      7.96 o 
  -5  12   7      109.07      109.22     11.94 o 
  -4  12   7        0.28       -3.10      4.42 o 
  -3  12   7       10.84       13.83      4.86 o 
  -2  12   7        5.32        7.07      2.81 o 
  -1  12   7       65.73       62.54      3.71 o 
   0  12   7       26.32       22.29      2.60 o 
   1  12   7       50.36       55.79      3.14 o 
   2  12   7        0.01        1.70      2.01 o 
   3  12   7       80.90       88.59      4.58 o 
   4  12   7       18.55       16.94      3.71 o 
   5  12   7       26.61       26.08      5.63 o 
  -6  13   7       33.81       27.42      7.96 o 
  -5  13   7       56.99       37.14      8.40 o 
  -4  13   7      102.62       93.30     10.61 o 
  -3  13   7       44.77       47.62      5.92 o 
  -2  13   7      411.57      447.98     16.87 o 
  -1  13   7       71.63       62.60      3.54 o 
   0  13   7       55.61       55.07      4.35 o 
   1  13   7       20.45       19.04      2.74 o 
   2  13   7      317.15      310.56      7.50 o 
   3  13   7        0.01       -0.45      2.17 o 
   4  13   7      165.36      160.35      6.90 o 
   5  13   7        2.89        1.20      3.62 o 
  -6  14   7       10.08        0.00      6.19 o 
  -5  14   7       16.44       14.15      6.63 o 
  -4  14   7        1.84        3.94      3.90 o 
  -3  14   7      222.86      238.60     11.24 o 
  -2  14   7       68.47       71.20      5.35 o 
  -1  14   7      164.15      160.73      5.59 o 
   0  14   7        3.64        3.26      2.17 o 
   1  14   7      140.03      137.99      5.28 o 
   2  14   7        0.37        0.24      2.31 o 
   3  14   7       82.76       98.19      4.79 o 
   4  14   7        4.21        4.58      2.94 o 
   5  14   7       63.06       55.09      7.43 o 
  -6  15   7        0.45       -0.88      6.19 o 
  -5  15   7        5.62        6.19      5.75 o 
  -4  15   7      109.47      112.60      8.42 o 
  -3  15   7        4.51        2.80      2.97 o 
  -2  15   7      418.46      434.78     13.00 o 
  -1  15   7       18.88       16.45      3.94 o 
   0  15   7       24.64       16.70      5.19 o 
   1  15   7        1.11        1.17      2.07 o 
   2  15   7       11.77       17.65      2.57 o 
   3  15   7        2.36        4.28      2.37 o 
   4  15   7       22.05       33.19      4.28 o 
   5  15   7        1.79        5.75      4.89 o 
  -6  16   7        8.77        8.84      7.07 o 
  -5  16   7        6.44        2.59      4.21 o 
  -4  16   7       82.58       78.49      7.50 o 
  -3  16   7       94.91       92.92      6.46 o 
  -2  16   7        1.63        1.93      2.78 o 
  -1  16   7      200.40      184.73      8.24 o 
   0  16   7        0.42       -1.12      2.25 o 
   1  16   7      223.37      210.46      8.68 o 
   2  16   7      159.89      164.52      5.64 o 
   3  16   7      342.25      353.89      8.72 o 
   4  16   7       35.47       37.59      5.62 o 
   5  16   7       78.15       80.32      8.58 o 
  -6  17   7        7.94        0.00      6.63 o 
  -5  17   7       30.59       21.91      7.07 o 
  -4  17   7       26.26       29.25      5.63 o 
  -3  17   7        0.16       -0.26      2.84 o 
  -2  17   7        2.11        2.80      3.06 o 
  -1  17   7        1.22        2.04      2.97 o 
   0  17   7       84.55      100.61      5.92 o 
   1  17   7       29.79       34.67      5.35 o 
   2  17   7      643.13      635.69     11.95 o 
   3  17   7        6.90       10.25      2.72 o 
   4  17   7      227.76      239.62     10.26 o 
   5  17   7        1.07        3.54      6.19 o 
  -6  18   7       10.86        6.63      6.63 o 
  -5  18   7      144.59      114.72      9.53 o 
  -4  18   7        3.76        7.52      5.97 o 
  -3  18   7       53.05       54.39      5.44 o 
  -2  18   7        0.86        4.51      3.04 o 
  -1  18   7       24.50       28.00      4.34 o 
   0  18   7       13.17        8.08      3.10 o 
   1  18   7      272.40      269.10     10.08 o 
   2  18   7       48.19       49.15      4.02 o 
   3  18   7      293.81      301.01      8.70 o 
   4  18   7        3.22        6.31      3.68 o 
   5  18   7      121.22      122.20      9.07 o 
  -6  19   7      184.40      179.08     16.36 o 
  -5  19   7      110.39      111.97      9.36 o 
  -4  19   7       63.26       68.79      7.50 o 
  -3  19   7       25.38       24.79      4.39 o 
  -2  19   7      297.33      290.20     10.72 o 
  -1  19   7       54.73       47.27      5.09 o 
   0  19   7      326.44      330.66     16.34 o 
   1  19   7        9.58        9.66      3.48 o 
   2  19   7       98.01      100.61     11.17 o 
   3  19   7        8.59        8.56      2.98 o 
   4  19   7      104.14      103.10     10.13 o 
  -6  20   7       94.56      113.20     14.15 o 
  -5  20   7      121.22      112.83     13.49 o 
  -4  20   7       15.48        7.30      4.53 o 
  -3  20   7      153.66      168.29      8.50 o 
  -2  20   7       53.89       57.80      5.70 o 
  -1  20   7      121.57      110.59      7.04 o 
   0  20   7        3.94        8.84      3.36 o 
   1  20   7      527.15      514.26     14.90 o 
   2  20   7        0.46        0.77      2.73 o 
   3  20   7       31.49       30.08      3.75 o 
   4  20   7        6.43        7.05      3.72 o 
  -5  21   7       19.84       25.04      6.09 o 
  -4  21   7        0.92        1.13      3.82 o 
  -3  21   7       68.15       66.04      6.03 o 
  -2  21   7       42.92       39.11      5.02 o 
  -1  21   7       43.04       49.03      8.33 o 
   0  21   7      944.71      942.84     22.86 o 
   1  21   7       74.63       60.36      8.39 o 
   2  21   7      130.89      122.35      6.84 o 
   3  21   7       20.48       16.61      3.85 o 
   4  21   7       42.72       38.86      5.59 o 
  -5  22   7        4.61       10.26      4.84 o 
  -4  22   7        6.97        6.19      4.53 o 
  -3  22   7       24.46       26.83      4.66 o 
  -2  22   7       55.49       53.10      8.33 o 
  -1  22   7      829.28      805.83     20.36 o 
   0  22   7      238.29      250.91     10.19 o 
   1  22   7      219.49      228.96      9.37 o 
   2  22   7        8.49        4.52      3.07 o 
   3  22   7       44.83       38.45      5.25 o 
   4  22   7        6.07        3.83      3.57 o 
  -5  23   7        6.64        6.07      4.66 o 
  -4  23   7       40.11       52.39      7.34 o 
  -3  23   7        0.40        1.77      3.21 o 
  -2  23   7      133.08      131.04      7.88 o 
  -1  23   7      317.14      320.45     11.57 o 
   0  23   7      442.46      453.43     17.98 o 
   1  23   7        4.42        8.17      3.44 o 
   2  23   7       96.80       91.57      7.21 o 
   3  23   7        9.86        2.64      3.44 o 
   4  23   7       10.90        3.90      4.57 o 
  -5  24   7      133.52      145.48     15.03 o 
  -4  24   7       50.12       44.03      7.03 o 
  -3  24   7        4.58       10.79      4.16 o 
  -2  24   7        3.59        1.79      3.75 o 
  -1  24   7       86.99       89.25      7.31 o 
   0  24   7      401.76      387.33     16.41 o 
   1  24   7      174.39      173.22      8.39 o 
   2  24   7        4.91        3.56      3.48 o 
   3  24   7        3.92        5.34      4.66 o 
   4  24   7        6.47        9.64      4.02 o 
  -5  25   7        2.48        7.52      6.63 o 
  -4  25   7       36.90       40.75      6.55 o 
  -3  25   7       13.37       11.31      4.42 o 
  -2  25   7      181.80      196.52      9.44 o 
  -1  25   7       91.03       77.34      8.11 o 
   0  25   7      103.75      104.04      9.07 o 
   1  25   7      306.78      301.25     11.13 o 
   2  25   7       63.25       51.46      5.92 o 
   3  25   7       25.30       26.37      6.36 o 
   4  25   7      300.07      298.57     13.43 o 
  -5  26   7       11.71       15.03      7.96 o 
  -4  26   7       18.31       19.56      7.06 o 
  -3  26   7      104.32      103.98      8.25 o 
  -2  26   7      102.65       84.64      8.74 o 
  -1  26   7      107.15      104.87     21.22 o 
   0  26   7      139.12      134.96     10.16 o 
   1  26   7       22.63       25.98      5.40 o 
   2  26   7      110.00      112.39      9.24 o 
   3  26   7       16.68       14.42      4.63 o 
   4  26   7       22.77       30.07      7.96 o 
  -5  27   7       58.88       60.14     11.94 o 
  -4  27   7      160.55      182.64     10.12 o 
  -3  27   7        0.30       -1.06     10.83 o 
  -2  27   7       88.59      105.60      9.38 o 
  -1  27   7       11.50       16.41      6.63 o 
   0  27   7       13.53        9.46      4.84 o 
   1  27   7      177.33      164.76     10.09 o 
   2  27   7       39.70       48.48      6.91 o 
   3  27   7       21.45       12.42      9.73 o 
  -4  28   7       22.28       15.92      8.84 o 
  -3  28   7       39.34       28.97      6.27 o 
  -2  28   7        1.80       -1.99      4.06 o 
  -1  28   7      152.76      158.92     13.93 o 
   0  28   7        4.60        5.31      6.19 o 
   1  28   7       20.52       34.73      5.81 o 
   2  28   7        2.76        3.52      4.33 o 
   3  28   7      114.11      119.30      9.19 o 
  -4  29   7        7.66        6.63      7.96 o 
  -3  29   7       76.52       68.56      8.56 o 
  -2  29   7       20.48       23.03      6.09 o 
  -1  29   7        0.01        6.95      4.33 o 
   0  29   7      103.68       87.55     13.27 o 
   1  29   7        2.69        6.13      4.24 o 
   2  29   7       35.18       45.58      5.43 o 
   3  29   7        0.78        3.60      4.21 o 
  -4  30   7        0.41       -3.98      8.40 o 
  -3  30   7       13.22       19.23      6.25 o 
  -2  30   7        2.49        3.27      4.78 o 
  -1  30   7       14.78        9.73      7.96 o 
   0  30   7        0.01        0.44      7.07 o 
   1  30   7      173.62      169.80     16.80 o 
   2  30   7        3.80        3.67      3.36 o 
   3  30   7      206.31      194.26     11.20 o 
  -4  31   7        5.24        8.84      8.40 o 
  -3  31   7       74.74       84.46     13.71 o 
  -2  31   7       59.07       71.11     20.12 o 
  -1  31   7       26.95       27.42      9.73 o 
   0  31   7      189.07      177.31     17.24 o 
   1  31   7        8.55        9.29      7.52 o 
   2  31   7       87.74       92.76      7.93 o 
  -3  32   7      113.56      106.12     15.48 o 
  -2  32   7        0.12       10.17      7.52 o 
  -1  32   7      103.34      120.71     15.03 o 
   0  32   7       10.95       11.94      7.96 o 
   1  32   7       91.27      108.78     14.59 o 
   2  32   7       10.15        6.97      4.20 o 
  -1  33   7        2.70       -6.63      6.63 o 
   0  33   7       74.43       73.40     12.82 o 
   1  33   7       18.90       10.61      6.63 o 
   2  33   7       93.64       94.53     10.17 o 
   1  34   7      171.64      178.20     14.59 o 
   1  35   7       19.88       18.57      7.52 o 
   0  36   7        1.16       -3.10      5.31 o 
  -6   0   8        7.79       11.94      6.19 o 
  -4   0   8      159.92      169.35     11.94 o 
  -2   0   8        9.57       14.59      5.31 o 
   0   0   8       93.60      115.85     11.05 o 
   2   0   8     1925.75     1884.92     40.14 o 
   4   0   8      333.03      369.75     24.54 o 
  -6   1   8        0.70       -1.11      3.44 o 
  -5   1   8       75.36       76.56      6.85 o 
  -4   1   8       19.37       24.68      5.31 o 
  -3   1   8       80.95       79.92      4.36 o 
  -2   1   8      111.46      122.53      7.66 o 
  -1   1   8      359.23      383.98     13.91 o 
   0   1   8       27.65       26.46      4.69 o 
   1   1   8       12.09       14.92      3.20 o 
   2   1   8        1.05        7.53      2.66 o 
   3   1   8      213.99      218.60      7.35 o 
   4   1   8       34.08       29.12      3.43 o 
  -6   2   8       25.60       31.20      8.84 o 
  -5   2   8       21.40       11.27      3.90 o 
  -4   2   8       60.75       56.25      5.32 o 
  -3   2   8      212.55      221.36      6.94 o 
  -2   2   8      119.91      126.88     16.58 o 
  -1   2   8        0.53        1.00      2.96 o 
   0   2   8      407.65      394.96     14.70 o 
   1   2   8        3.33        4.86      3.38 o 
   2   2   8       70.39       67.99      4.34 o 
   3   2   8       23.71       28.96      3.67 o 
   4   2   8      107.77      110.55      5.37 o 
  -6   3   8        3.78        1.86      3.59 o 
  -5   3   8        2.97       -2.21      4.20 o 
  -4   3   8      139.71      126.35      7.52 o 
  -3   3   8      666.26      619.91     13.05 o 
  -2   3   8      203.18      194.11      7.63 o 
  -1   3   8      263.46      243.50     10.62 o 
   0   3   8        8.89       10.61      3.75 o 
   1   3   8      176.32      182.53      6.35 o 
   2   3   8        7.01        7.27      2.87 o 
   3   3   8       37.27       36.52      2.95 o 
   4   3   8        3.00        5.73      2.93 o 
  -6   4   8        5.50        7.48      3.90 o 
  -5   4   8       31.64       37.52      5.15 o 
  -4   4   8        0.58        0.22      5.97 o 
  -3   4   8       41.04       35.87      3.31 o 
  -2   4   8      295.77      291.94      9.44 o 
  -1   4   8       15.90       21.67      4.21 o 
   0   4   8      255.75      271.61     25.87 o 
   1   4   8       39.93       40.18      3.62 o 
   2   4   8      207.29      201.84      7.24 o 
   3   4   8        1.49        2.10      2.11 o 
   4   4   8      133.64      141.95      6.25 o 
  -6   5   8       17.57       14.71      6.19 o 
  -5   5   8        2.09        3.79      3.18 o 
  -4   5   8       23.82       24.29      6.63 o 
  -3   5   8      235.24      240.19      7.19 o 
  -2   5   8       23.45       24.42      3.56 o 
  -1   5   8      555.82      523.78     17.16 o 
   0   5   8       50.04       46.73      5.52 o 
   1   5   8      236.64      232.45      7.24 o 
   2   5   8        8.00        7.05      2.83 o 
   3   5   8       58.15       71.86      3.84 o 
   4   5   8        5.39        8.04      2.98 o 
  -6   6   8        1.31        4.90      5.97 o 
  -5   6   8        7.95        7.68      3.71 o 
  -4   6   8       38.47       36.48      4.66 o 
  -3   6   8        4.79       -0.61      2.25 o 
  -2   6   8       33.03       41.93      4.22 o 
  -1   6   8        0.73        1.59      3.08 o 
   0   6   8       58.49       65.25      5.25 o 
   1   6   8       20.89       16.83      3.29 o 
   2   6   8      308.01      320.94     10.75 o 
   3   6   8        5.38        7.08      2.35 o 
   4   6   8       77.30       80.00      5.23 o 
  -6   7   8        0.67       -3.07      3.08 o 
  -5   7   8        8.25        0.14      3.32 o 
  -4   7   8        0.02        2.43      2.87 o 
  -3   7   8       39.41       43.67      4.25 o 
  -2   7   8       48.49       41.59      6.26 o 
  -1   7   8        1.73       -1.55      4.64 o 
   0   7   8       98.18       97.38      9.72 o 
   1   7   8      301.51      316.11      9.81 o 
   2   7   8       13.80       15.52      2.32 o 
   3   7   8      229.14      242.10     10.19 o 
   4   7   8       19.88       25.05      3.78 o 
  -6   8   8       10.70        5.90      3.71 o 
  -5   8   8        0.63        0.70      2.96 o 
  -4   8   8       20.84       22.40      3.82 o 
  -3   8   8       59.53       53.31      5.17 o 
  -2   8   8       35.99       44.58      5.97 o 
  -1   8   8       19.01       16.78      3.92 o 
   0   8   8      252.95      252.88     10.85 o 
   1   8   8        0.21        0.14      2.68 o 
   2   8   8      178.80      192.99      5.66 o 
   3   8   8        1.58        1.43      2.63 o 
   4   8   8      131.69      152.22      8.36 o 
  -6   9   8        8.17        9.67      4.20 o 
  -5   9   8       13.00       13.18      3.82 o 
  -4   9   8        5.90        9.29      3.18 o 
  -3   9   8       30.11       29.04      3.58 o 
  -2   9   8        9.97        9.09      4.86 o 
  -1   9   8       52.55       56.30      5.63 o 
   0   9   8       28.97       29.71      4.07 o 
   1   9   8      442.08      438.64     14.28 o 
   2   9   8        1.61        2.69      2.16 o 
   3   9   8      197.15      198.85      7.72 o 
   4   9   8        0.01        0.20      3.25 o 
  -6  10   8       16.47       13.27      4.64 o 
  -5  10   8        5.37       10.31      3.98 o 
  -4  10   8      130.53      116.38      6.95 o 
  -3  10   8       26.92       26.54      3.54 o 
  -2  10   8       90.48       96.58      7.66 o 
  -1  10   8       33.59       33.41      6.10 o 
   0  10   8       11.84       13.56      3.36 o 
   1  10   8      139.59      131.70      5.11 o 
   2  10   8      326.51      345.87     10.18 o 
   3  10   8        2.32        6.18      3.03 o 
   4  10   8       20.06       21.91      4.30 o 
  -5  11   8       83.36       68.54     10.17 o 
  -4  11   8        2.42        7.96      6.19 o 
  -3  11   8      199.54      176.19      7.02 o 
  -2  11   8        4.01        0.84      3.27 o 
  -1  11   8       49.04       57.49      4.75 o 
   0  11   8        5.40        3.44      2.79 o 
   1  11   8       55.49       68.05      4.08 o 
   2  11   8        0.03        5.10      2.80 o 
   3  11   8      242.25      217.09      8.12 o 
   4  11   8        1.16       -1.94      3.16 o 
  -5  12   8       11.61       22.11      7.52 o 
  -4  12   8      284.97      317.04     19.01 o 
  -3  12   8       94.58       88.07      7.66 o 
  -2  12   8      108.15      115.21      6.97 o 
  -1  12   8       12.51       11.94      3.30 o 
   0  12   8      159.01      171.28      7.81 o 
   1  12   8       54.95       53.02      3.93 o 
   2  12   8      474.04      476.83     12.50 o 
   3  12   8        3.29        1.51      2.91 o 
   4  12   8       95.90       92.21      7.24 o 
  -5  13   8        1.54        0.00      5.75 o 
  -4  13   8       18.00       17.69      7.07 o 
  -3  13   8      251.79      234.03     11.87 o 
  -2  13   8       38.92       26.64      4.32 o 
  -1  13   8       72.43       79.26      6.12 o 
   0  13   8       18.24       19.26      6.42 o 
   1  13   8       33.58       34.07      7.28 o 
   2  13   8        0.02        6.98      2.50 o 
   3  13   8      178.21      167.25      7.44 o 
   4  13   8        0.02        1.99      3.81 o 
  -5  14   8        8.99        0.44      5.75 o 
  -4  14   8        5.15        1.77      5.75 o 
  -3  14   8      150.79      147.87      9.85 o 
  -2  14   8       10.10        5.00      3.40 o 
  -1  14   8        0.37        0.74      3.04 o 
   0  14   8      104.03      103.89      4.67 o 
   1  14   8        8.82        3.96      2.60 o 
   2  14   8      527.01      553.69     11.05 o 
   3  14   8        1.09        3.61      3.06 o 
   4  14   8       78.29       96.18     10.61 o 
  -4  15   8        5.64        7.96      6.63 o 
  -3  15   8      101.47      106.39      6.97 o 
  -2  15   8       27.19       23.76      4.32 o 
  -1  15   8      124.77      131.78      7.55 o 
   0  15   8        9.26        8.56      2.54 o 
   1  15   8      301.80      295.24      8.74 o 
   2  15   8       25.18       28.48      3.58 o 
   3  15   8      446.21      435.46     16.19 o 
   4  15   8       16.29       14.72      5.31 o 
  -5  16   8        0.04        4.42      7.07 o 
  -4  16   8       12.34        9.06      4.69 o 
  -3  16   8       11.77       11.28      3.89 o 
  -2  16   8       85.94       85.35      8.24 o 
  -1  16   8        3.82        7.97      3.48 o 
   0  16   8       83.46       89.50      5.42 o 
   1  16   8        0.14        5.71      2.64 o 
   2  16   8      225.26      205.58      7.39 o 
   3  16   8       29.66       29.67      4.20 o 
   4  16   8      108.29      107.45     11.05 o 
  -5  17   8       13.51       -2.21      6.19 o 
  -4  17   8       53.01       48.27     10.86 o 
  -3  17   8       46.89       36.01      5.88 o 
  -2  17   8        6.09        6.14      3.52 o 
  -1  17   8      232.93      213.23      6.71 o 
   0  17   8        5.53        6.19      3.05 o 
   1  17   8      131.49      145.41      8.36 o 
   2  17   8        2.00        1.30      2.64 o 
   3  17   8        7.84        5.50      3.30 o 
   4  17   8        0.16       -0.88      5.31 o 
  -5  18   8       30.62       28.74      8.84 o 
  -4  18   8        0.82       -2.44      3.91 o 
  -3  18   8       61.16       53.96      5.91 o 
  -2  18   8      170.26      176.95      8.93 o 
  -1  18   8        0.07        2.97      2.28 o 
   0  18   8      197.83      186.79      6.87 o 
   1  18   8        5.10       12.09      2.98 o 
   2  18   8      190.72      169.99      7.36 o 
   3  18   8       20.68       28.08      4.75 o 
  -5  19   8        2.22        3.98      6.63 o 
  -4  19   8        3.43        4.26      3.88 o 
  -3  19   8       10.77        9.55      3.81 o 
  -2  19   8       23.66       18.85      7.23 o 
  -1  19   8      172.12      177.74      6.54 o 
   0  19   8       10.40       14.11      3.12 o 
   1  19   8      278.66      270.80      8.73 o 
   2  19   8        0.48        3.23      3.06 o 
   3  19   8      128.47      149.11      9.56 o 
  -5  20   8       12.24        8.84      7.96 o 
  -4  20   8        2.61        3.69      3.76 o 
  -3  20   8       43.43       21.70      7.30 o 
  -2  20   8       28.71       25.86      4.65 o 
  -1  20   8       54.70       48.50      8.20 o 
   0  20   8      207.08      214.68      9.78 o 
   1  20   8       10.06       17.57      3.30 o 
   2  20   8       81.98       88.23      5.72 o 
   3  20   8        3.21       -2.10      4.64 o 
  -4  21   8        0.13        6.29      4.92 o 
  -3  21   8        3.15        8.85      4.06 o 
  -2  21   8      140.25      118.24      8.30 o 
  -1  21   8       23.16       24.38      4.51 o 
   0  21   8       27.51       20.11      4.55 o 
   1  21   8       94.97      114.72      7.48 o 
   2  21   8        7.65        7.90      3.14 o 
   3  21   8       61.24       65.11      7.11 o 
  -4  22   8       80.87       68.64      7.04 o 
  -3  22   8       10.32        8.51      3.84 o 
  -2  22   8       12.58       11.86      7.31 o 
  -1  22   8      130.16      118.77      7.81 o 
   0  22   8        2.27        5.61      3.74 o 
   1  22   8        1.02       -1.17      3.18 o 
   2  22   8       63.83       59.12      5.13 o 
   3  22   8        1.15        3.64      4.03 o 
  -4  23   8        7.78       11.05      5.94 o 
  -3  23   8       46.33       41.04      5.76 o 
  -2  23   8        4.09        0.01      3.65 o 
  -1  23   8      123.63      135.31      8.24 o 
   0  23   8        0.40        1.37      4.46 o 
   1  23   8      201.00      216.02     10.17 o 
   2  23   8        2.84       -1.42      3.14 o 
   3  23   8       35.74       25.65      7.52 o 
  -4  24   8       27.40       22.09      6.72 o 
  -3  24   8        0.25        0.17      3.81 o 
  -2  24   8      192.26      202.56     14.79 o 
  -1  24   8      131.90      123.14      8.16 o 
   0  24   8      383.89      360.70     20.34 o 
   1  24   8       46.99       48.44      5.58 o 
   2  24   8        9.43       19.46      7.52 o 
   3  24   8       11.42       11.05      6.63 o 
  -4  25   8        0.01        0.44      6.63 o 
  -3  25   8       80.04       84.11      7.57 o 
  -2  25   8        6.12        7.22      4.08 o 
  -1  25   8       84.46       96.39     11.28 o 
   0  25   8       85.51       63.42      9.51 o 
   1  25   8       39.60       33.65      5.01 o 
   2  25   8       15.72        8.40      5.75 o 
  -3  26   8        0.06        1.93      4.98 o 
  -2  26   8       44.21       48.03      6.28 o 
  -1  26   8       22.43       23.39      6.09 o 
   0  26   8       64.23       74.12      8.91 o 
   2  26   8       40.87       50.41      9.73 o 
  -3  27   8       40.85       33.17      7.66 o 
  -2  27   8        7.85        7.96      8.40 o 
  -1  27   8      436.51      372.31     24.76 o 
   0  27   8      314.82      267.28     14.54 o 
   2  27   8        3.32        3.54      6.19 o 
  -3  28   8        0.31        8.40      8.40 o 
  -2  28   8      121.52      119.83     15.48 o 
  -1  28   8        5.54       12.82      8.40 o 
   0  28   8      139.58      144.15     16.80 o 
   2  28   8       93.86      100.82     11.94 o 
  -3  29   8      117.91      110.10     15.48 o 
  -2  29   8        1.21        3.10      8.40 o 
  -1  29   8       16.75       10.61      8.84 o 
  -2  30   8       21.77        5.75      8.40 o 
  -1  30   8       18.18       19.46      9.29 o 
  -2  31   8        0.38       -1.77      8.40 o 
  -5   0   9        0.54        1.33      5.31 o 
  -3   0   9       35.48       28.41      5.00 o 
  -1   0   9       61.48       71.63      9.73 o 
   1   0   9       25.68       11.50      6.63 o 
   3   0   9        2.40        4.62      5.10 o 
  -5   1   9        8.01        3.61      3.90 o 
  -4   1   9       50.88       38.89      3.96 o 
  -3   1   9       55.05       53.56      4.19 o 
  -2   1   9      398.25      394.01     24.69 o 
  -1   1   9        0.00        1.22      3.27 o 
   0   1   9       95.08       94.73      7.80 o 
   1   1   9        1.20        2.62      4.03 o 
   2   1   9        7.39        5.62      4.84 o 
   3   1   9      436.85      382.67     19.47 o 
  -5   2   9        1.44        0.80      3.27 o 
  -4   2   9        1.99        4.42      2.59 o 
  -3   2   9      157.09      158.65      6.28 o 
  -2   2   9       21.32       23.16      5.17 o 
  -1   2   9       86.29       98.01      7.82 o 
   0   2   9        0.39       -0.23      3.59 o 
   1   2   9       63.38       71.46      7.66 o 
   2   2   9       29.31       21.00      4.74 o 
   3   2   9      250.02      251.80     10.17 o 
  -5   3   9        9.48       18.64      4.53 o 
  -4   3   9        0.70        6.88      3.01 o 
  -3   3   9      100.59      103.93      5.88 o 
  -2   3   9        7.09        4.13      2.89 o 
  -1   3   9        0.06        1.77      3.44 o 
   0   3   9      125.35      119.73     11.50 o 
   1   3   9       33.58       37.91      6.23 o 
   2   3   9      214.97      244.87     10.89 o 
   3   3   9       17.74       17.94      5.23 o 
  -5   4   9       49.13       47.96      5.78 o 
  -4   4   9        4.64        6.04      3.04 o 
  -3   4   9        5.08        4.32      2.51 o 
  -2   4   9       59.88       48.99     11.65 o 
  -1   4   9       72.99       79.89      7.17 o 
   0   4   9       69.73       52.16      6.40 o 
   1   4   9       81.08       98.72      8.74 o 
   2   4   9       30.04       33.96      8.42 o 
   3   4   9      133.55      149.05     21.00 o 
  -5   5   9       20.47       31.39      5.15 o 
  -4   5   9      177.81      159.33      7.52 o 
  -3   5   9       23.65       23.01      3.70 o 
  -2   5   9       15.32       17.33      4.05 o 
  -1   5   9       13.09       11.67      4.03 o 
   0   5   9      120.98      142.77      9.36 o 
   1   5   9        0.27        2.95      4.21 o 
   2   5   9      182.42      171.05     11.03 o 
   3   5   9        0.43       -3.74      7.07 o 
  -5   6   9        7.11        8.68      3.90 o 
  -4   6   9       18.83       18.92      4.29 o 
  -3   6   9      232.81      224.74     11.91 o 
  -2   6   9        2.19        2.18      2.86 o 
  -1   6   9      380.57      365.54     14.48 o 
   0   6   9       24.98       24.89      5.32 o 
   1   6   9      234.38      237.44     10.27 o 
   2   6   9       14.56        9.38      4.03 o 
   3   6   9      117.04      112.77     10.76 o 
  -5   7   9        0.55        7.25      7.74 o 
  -4   7   9       67.31       61.46      5.07 o 
  -3   7   9        5.23        7.80      3.05 o 
  -2   7   9       20.74       18.13      4.69 o 
  -1   7   9       53.52       55.83      6.16 o 
   0   7   9      447.56      425.93     41.56 o 
   1   7   9        1.35        2.68      4.80 o 
   2   7   9      178.45      155.62      9.06 o 
   3   7   9        6.48       -1.93      4.57 o 
  -4   8   9        6.59        3.66      3.05 o 
  -3   8   9      115.65      114.08      6.31 o 
  -2   8   9        6.19        8.84      4.38 o 
  -1   8   9      172.61      176.38      9.76 o 
   0   8   9        3.22        4.85      3.82 o 
   1   8   9       92.48       81.92      6.68 o 
   2   8   9        6.26        1.89      3.81 o 
   3   8   9      103.37      112.57     20.78 o 
  -4   9   9       29.11       28.17      4.12 o 
  -3   9   9        1.16        2.79      3.37 o 
  -2   9   9       22.64       23.99      6.85 o 
  -1   9   9        0.22        2.48      3.59 o 
   0   9   9       26.48       25.71      5.29 o 
   1   9   9       25.70       22.38      6.21 o 
   2   9   9      214.58      188.83      9.77 o 
   3   9   9       18.60       22.60     12.60 o 
  -4  10   9        9.47       11.50      5.00 o 
  -3  10   9       10.52       13.62      3.31 o 
  -2  10   9        0.66       -0.63      3.71 o 
  -1  10   9      258.00      267.70     12.21 o 
   0  10   9        8.88       10.08      3.64 o 
   1  10   9      238.48      245.58     14.34 o 
   2  10   9       20.69       23.52      6.59 o 
   3  10   9       96.72       85.66      9.06 o 
  -4  11   9        2.38        0.77      4.21 o 
  -3  11   9        6.71        7.43      7.30 o 
  -2  11   9       37.73       29.82      5.92 o 
  -1  11   9       15.79       14.09      4.66 o 
   0  11   9      205.55      208.85     12.99 o 
   1  11   9        6.97        4.06      4.67 o 
   2  11   9       98.32      107.59      7.96 o 
   3  11   9       18.89       20.90      9.06 o 
  -4  12   9        8.67        7.49      4.46 o 
  -3  12   9       20.18       19.27      5.29 o 
  -2  12   9        0.07        1.11      3.75 o 
  -1  12   9        2.27        3.82      4.34 o 
   0  12   9        4.43        4.37      3.52 o 
   1  12   9      117.03      115.25      7.88 o 
   2  12   9       22.67       21.81      5.39 o 
   3  12   9       60.56       52.32      5.89 o 
  -4  13   9       31.91       34.87      6.23 o 
  -3  13   9       32.21       28.79      5.92 o 
  -2  13   9      158.02      163.49     10.62 o 
  -1  13   9        3.53        5.19      3.72 o 
   0  13   9       37.11       28.28      4.54 o 
   1  13   9        0.83        3.11      3.46 o 
   2  13   9      102.54      116.01      9.13 o 
   3  13   9        5.95        8.40      4.55 o 
  -4  14   9        1.13        3.54      6.41 o 
  -3  14   9       99.71       92.97      8.75 o 
  -2  14   9        1.84        7.97      5.97 o 
  -1  14   9        6.68        3.76      3.62 o 
   0  14   9        0.07       -2.56      3.02 o 
   1  14   9       48.99       52.08     11.96 o 
   2  14   9       22.48       28.37      4.16 o 
  -4  15   9       23.27       15.48      7.96 o 
  -3  15   9        0.94        2.21      4.21 o 
  -2  15   9       47.01       40.91      9.73 o 
  -1  15   9        2.86        2.92      3.48 o 
   0  15   9       66.35       64.48      5.79 o 
   1  15   9        7.02        5.14      3.68 o 
   2  15   9       25.29       37.08      4.58 o 
  -4  16   9        1.70       -4.42      6.19 o 
  -3  16   9        9.24        5.26      4.84 o 
  -2  16   9        9.63       12.55      4.16 o 
  -1  16   9       35.45       48.91      5.91 o 
   0  16   9        0.49        2.79      4.53 o 
   1  16   9      127.39      142.23      8.64 o 
   2  16   9       29.42       23.07      4.16 o 
  -4  17   9       47.32       39.35      9.73 o 
  -3  17   9        1.15       -4.14      4.14 o 
  -2  17   9       54.74       70.85      6.72 o 
  -1  17   9        2.94        4.12      3.62 o 
   0  17   9      104.66      101.75     13.98 o 
   1  17   9        0.10        2.30      2.70 o 
   2  17   9      400.21      393.89     12.24 o 
  -3  18   9        0.46        0.54      4.77 o 
  -2  18   9       19.12       22.85      6.08 o 
  -1  18   9       91.52      102.37      7.66 o 
   0  18   9        0.17        2.13      3.78 o 
   1  18   9      128.95      153.86      7.24 o 
   2  18   9       32.17       29.58      4.81 o 
  -3  19   9        1.22        2.36      3.98 o 
  -2  19   9        0.62        2.94      3.84 o 
  -1  19   9        5.62       10.01      4.19 o 
   0  19   9      205.00      202.38     10.35 o 
   1  19   9        5.96        4.75      3.54 o 
   2  19   9       68.62       71.46      6.12 o 
  -3  20   9      161.03      162.28     15.92 o 
  -2  20   9        7.49        0.44      3.83 o 
  -1  20   9      173.02      200.51     11.73 o 
   0  20   9        0.08        3.55      2.80 o 
   1  20   9       53.01       46.01      4.93 o 
  -3  21   9       14.05        3.54      6.63 o 
  -2  21   9      181.09      160.92     11.70 o 
  -1  21   9      146.08      138.15     13.91 o 
   0  21   9      337.30      325.22     10.57 o 
   1  21   9       18.27       15.71      3.80 o 
  -2  22   9       40.23       31.88      7.11 o 
  -1  22   9      518.40      480.98     19.52 o 
   0  22   9        1.32        2.50      3.52 o 
   1  22   9       71.41       82.54      6.17 o 
  -2  23   9       63.90       44.61      8.11 o 
  -1  23   9       25.43       24.85      6.72 o 
   0  23   9       19.93       18.99      4.95 o 
   1  23   9        0.90        2.02      6.85 o 
  -2  24   9        0.13        4.42      7.52 o 
  -1  24   9        4.43        9.19      5.60 o 
   0  24   9       50.94       51.99     13.04 o 
  -1  25   9        7.33        4.45      5.53 o 
  -2   0  10       76.85       85.15     11.50 o 
   0   0  10        1.94        2.65      6.19 o 
  -3   1  10       13.13        9.60      2.96 o 
  -2   1  10        9.09        7.89      3.02 o 
  -1   1  10       11.89        9.84      4.21 o 
   0   1  10        7.33        1.33      4.21 o 
   1   1  10       93.62       96.22     19.46 o 
  -3   2  10       21.75       16.25      3.38 o 
  -2   2  10       15.23       16.90      3.38 o 
  -1   2  10        1.63        2.46      3.90 o 
   0   2  10       14.65       15.13      5.15 o 
   1   2  10        6.26       13.86      5.97 o 
  -3   3  10      144.40      139.89      8.09 o 
  -2   3  10        1.12        1.22      2.64 o 
  -1   3  10       76.91       82.06      8.62 o 
   0   3  10        3.89        4.13      4.53 o 
   1   3  10        0.89        3.98      6.63 o 
  -3   4  10      165.33      150.04      7.64 o 
  -2   4  10      202.03      184.52      8.75 o 
  -1   4  10       18.04       10.87      5.31 o 
   0   4  10      101.15      118.21     18.79 o 
   1   4  10       15.02       12.82      7.52 o 
  -3   5  10       33.24       21.36      4.84 o 
  -2   5  10        4.31        1.41      3.12 o 
  -1   5  10       14.93       18.68      5.29 o 
   0   5  10        8.85       17.02      5.32 o 
   1   5  10       59.02       43.78     10.17 o 
  -3   6  10       38.54       36.61      5.41 o 
  -2   6  10       11.61       13.31      4.84 o 
  -1   6  10        7.86        8.69      4.53 o 
   0   6  10       54.93       59.06      7.30 o 
   1   6  10       39.75       38.91      9.29 o 
  -3   7  10        1.19       -1.71      3.32 o 
  -2   7  10        4.54        3.91      7.74 o 
  -1   7  10       10.60       13.47      7.52 o 
   0   7  10        1.20        1.57      5.31 o 
  -2   8  10       22.41       13.69      5.15 o 
  -1   8  10        0.11       -1.23      3.14 o 
   0   8  10      278.06      255.06     13.09 o 
  -2   9  10       14.41       11.94      7.07 o 
  -1   9  10       40.14       34.62      4.94 o 
   0   9  10        7.89       11.37      4.84 o 
  -2  10  10       18.18       27.86      8.84 o 
  -1  10  10        2.41        3.10      4.69 o 
   0  10  10       46.38       48.75     15.92 o 
  -2  11  10        2.84       12.82      7.52 o 
  -1  11  10        3.36        7.07      6.63 o 
   0  11  10       67.93       54.83      9.29 o 
  -2  12  10       15.62       15.03      7.52 o 
  -1  12  10        0.11        5.75      6.63 o 
   0  12  10        5.61        7.96      5.75 o 
  -1  13  10       80.09       77.82     12.38 o 
   0  13  10        0.08        3.54      5.75 o 
  -1  14  10        2.86       -5.75      6.19 o 
                                                 
